# Supplementary material for: Identification and validation of SNHG gene signature to predict malignant behaviors and therapeutic responses in glioblastoma
Source: Front Immunol. 2022 Sep 8;13:986615. doi: 10.3389/fimmu.2022.986615 (PMC9493242; doi:10.3389/fimmu.2022.986615)
Supplement: Supplementary file 2 [file DataSheet_2.xlsx]

## Sheet: Table S1
Table S1: Spearman correlation analysis of the SNHG genes
from	to	Correlation	pValue (<0.01)
GAS5	SNHG16	0.765143	9.39e-34
SNHG10	SNHG19	0.731733	1.32e-29
GAS5	SNHG6	0.706844	6.74e-27
SNHG19	SNHG9	0.657516	2.73e-22
SNHG25	SNHG19	0.636148	1.49e-20
GAS5	MEG8	0.625721	9.41e-20
GAS5	SNHG8	0.620653	2.25e-19
GAS5	SNHG5	0.592438	2.17e-17
GAS5	SNHG1	0.588349	4.05e-17
MEG8	SNHG16	0.57761	2.01e-16
SNHG3	SNHG8	0.57289	3.99e-16
SNHG3	SNHG19	0.560932	2.16e-15
GAS5	SNHG3	0.559195	2.75e-15
SNHG1	SNHG16	0.557308	3.56e-15
SNHG10	SNHG3	0.557279	3.57e-15
SNHG12	SNHG3	0.552758	6.6e-15
GAS5	SNHG18	0.551907	7.39e-15
SNHG20	SNHG21	0.548553	1.16e-14
SNHG3	SNHG1	0.544047	2.1e-14
SNHG8	SNHG6	0.535066	6.67e-14
SNHG17	SNHG16	0.534128	7.51e-14
SNHG7	SNHG6	0.524056	2.63e-13
SNHG16	SNHG6	0.523718	2.74e-13
SNHG10	SNHG25	0.521789	3.47e-13
SNHG1	SNHG6	0.520795	3.92e-13
SNHG3	SNHG16	0.485929	2.13e-11
SNHG10	SNHG9	0.483323	2.82e-11
SNHG5	SNHG8	0.482584	3.05e-11
SNHG8	SNHG16	0.481247	3.52e-11
SNHG25	SNHG9	0.471788	9.49e-11
SNHG3	SNHG9	0.471382	9.89e-11
SNHG5	SNHG6	0.464637	1.97e-10
SNHG10	SNHG1	0.460816	2.89e-10
SNHG21	SNHG19	0.455366	4.96e-10
SNHG1	SNHG8	0.453852	5.75e-10
SNHG9	SNHG8	0.450042	8.32e-10
SNHG20	SNHG10	0.447166	1.1e-09
SNHG5	SNHG16	0.442277	1.74e-09
GAS5	SNHG15	0.439298	2.3e-09
SNHG25	SNHG8	0.435059	3.4e-09
SNHG3	SNHG25	0.434948	3.44e-09
SNHG20	SNHG19	0.425364	8.17e-09
SNHG6	SNHG18	0.419633	1.35e-08
SNHG17	SNHG1	0.419557	1.36e-08
SNHG20	SNHG1	0.416796	1.73e-08
GAS5	SNHG17	0.413537	2.29e-08
SNHG3	SNHG6	0.412111	2.59e-08
SNHG12	SNHG1	0.394315	1.13e-07
SNHG17	SNHG8	0.393407	1.21e-07
SNHG7	SNHG1	0.388011	1.86e-07
SNHG21	SNHG9	0.384928	2.37e-07
SNHG5	SNHG3	0.384255	2.5e-07
SNHG20	SNHG11	0.383971	2.56e-07
SNHG10	SNHG21	0.382531	2.86e-07
SNHG19	SNHG8	0.377188	4.3e-07
SNHG4	SNHG1	0.374277	5.36e-07
SNHG22	SNHG14	0.370777	6.96e-07
SNHG5	MEG8	0.368415	8.29e-07
SNHG20	SNHG4	0.363631	1.18e-06
SNHG17	SNHG7	0.356445	1.97e-06
SNHG9	SNHG11	0.356012	2.03e-06
SNHG7	SNHG8	0.355734	2.07e-06
SNHG15	SNHG8	0.351906	2.71e-06
SNHG20	SNHG9	0.34912	3.29e-06
SNHG1	MEG8	0.347651	3.64e-06
SNHG5	SNHG18	0.347098	3.78e-06
MEG8	SNHG18	0.346848	3.84e-06
SNHG7	SNHG19	0.345608	4.18e-06
SNHG1	SNHG15	0.339651	6.25e-06
GAS5	SNHG7	0.336421	7.75e-06
SNHG3	SNHG4	0.331434	1.07e-05
SNHG17	MEG8	0.329467	1.22e-05
SNHG3	SNHG26	0.328233	1.32e-05
SNHG15	SNHG18	0.323376	1.8e-05
SNHG10	SNHG8	0.323268	1.81e-05
SNHG5	SNHG15	0.321816	1.98e-05
SNHG12	SNHG21	0.321142	2.07e-05
SNHG18	SNHG26	0.319519	2.29e-05
SNHG20	SNHG12	0.318819	2.39e-05
SNHG10	SNHG12	0.31629	2.8e-05
SNHG15	SNHG9	0.309832	4.14e-05
SNHG12	SNHG8	0.309767	4.16e-05
SNHG14	SNHG4	0.309681	4.18e-05
SNHG20	SNHG14	0.308446	4.5e-05
SNHG15	SNHG16	0.30535	5.42e-05
SNHG5	SNHG26	0.304443	5.71e-05
SNHG16	SNHG18	0.302573	6.38e-05
SNHG19	SNHG1	0.301	6.99e-05
SNHG21	SNHG1	0.300771	7.09e-05
SNHG12	SNHG9	0.300232	7.31e-05
SNHG22	SNHG4	0.297377	8.62e-05
SNHG17	SNHG6	0.296287	9.18e-05
SNHG3	SNHG17	0.294474	0.000101794
SNHG3	SNHG15	0.293495	0.000107612
SNHG9	SNHG18	0.292363	0.000114723
MEG8	SNHG6	0.290317	0.000128713
SNHG15	SNHG6	0.288971	0.000138765
SNHG21	SNHG3	0.288238	0.000144549
SNHG21	SNHG4	0.285816	0.000165273
SNHG12	SNHG19	0.281621	0.000207865
GAS5	SNHG12	0.281043	0.000214472
MEG8	SNHG8	0.280721	0.000218242
SNHG15	SNHG26	0.279976	0.000227197
GAS5	SNHG25	0.277867	0.000254425
GAS5	SNHG26	0.275497	0.000288631
SNHG15	MEG8	0.27466	0.000301708
SNHG3	SNHG18	0.274469	0.000304764
SNHG9	SNHG6	0.271359	0.000358779
SNHG22	MEG8	0.267948	0.000428153
MEG8	SNHG26	0.267165	0.000445727
SNHG4	SNHG16	0.26351	0.000536984
SNHG21	SNHG14	0.262686	0.00055983
SNHG5	SNHG1	0.262247	0.000572346
SNHG20	SNHG3	0.259237	0.000665441
SNHG1	SNHG9	0.256124	0.000776196
SNHG21	SNHG11	0.256051	0.000779005
SNHG25	SNHG1	0.25578	0.000789447
SNHG7	SNHG9	0.255737	0.000791091
SNHG4	MEG8	0.252258	0.000937322
SNHG12	SNHG25	0.251766	0.000959903
SNHG10	SNHG7	0.247215	0.00119368
SNHG16	SNHG26	0.246082	0.00125945
SNHG28	SNHG11	0.245354	0.00130342
GAS5	SNHG10	0.244322	0.00136824
SNHG3	SNHG7	0.244209	0.00137549
SNHG14	MEG8	0.241186	0.00158355
SNHG5	SNHG17	0.236996	0.0019196
SNHG12	SNHG26	0.236528	0.00196086
SNHG8	SNHG18	0.234933	0.00210774
GAS5	SNHG9	0.234495	0.00214982
SNHG5	SNHG7	0.230204	0.00260401
SNHG4	SNHG17	0.227755	0.00290053
SNHG10	MEG8	0.2233	0.00351948
SNHG7	SNHG16	0.222897	0.00358095
SNHG25	SNHG18	0.222434	0.00365286
SNHG3	MEG8	0.222057	0.0037122
SNHG10	SNHG15	0.221159	0.00385732
SNHG12	SNHG4	0.217132	0.00457288
GAS5	SNHG19	0.213929	0.00522479
SNHG19	SNHG6	0.213335	0.00535435
SNHG25	SNHG6	0.209462	0.00627253
SNHG17	SNHG11	0.207525	0.00678257
SNHG28	SNHG21	0.207139	0.00688834
SNHG5	SNHG25	0.203975	0.00781359
SNHG21	SNHG7	0.202948	0.00813679
SNHG12	SNHG18	0.202273	0.00835573
SNHG10	SNHG11	0.199443	0.00933099
SNHG22	SNHG21	0.19839	0.00971858

## Sheet: Table S2
Table S2: The changes of SNHGclusters and clinical traits in TCGA GBM
ID	SNHGcluster	Age	Gender	time	status	Subtype	Karnofsky.Performance.Score	IDH.status	X1p.19q.codeletion	IDH.codel.subtype	MGMT.promoter.status
TCGA.19.2624.01A.01R.1850.01	A	51	male	0.164274	1	CL		WT	non-codel	IDHwt	Unmethylated
TCGA.26.5139.01A.01R.1850.01	A	65	female	1.57704	0	CL	60	WT	non-codel	IDHwt	Unmethylated
TCGA.14.0787.01A.01R.1849.01	A	69	male	2.23413	1	CL	60	WT	non-codel	IDHwt	Methylated
TCGA.28.1747.01C.01R.1850.01	A	44	male	2.52983	1	CL		WT	non-codel	IDHwt	Methylated
TCGA.28.5209.01A.01R.1850.01	A	66	female	2.52983	0	CL		WT	non-codel	IDHwt	Methylated
TCGA.06.0747.01A.01R.1849.01	A	53	male	2.6941	1	CL	80	WT	non-codel	IDHwt
TCGA.27.2526.01A.01R.1850.01	A	79	female	2.85838	1	CL	40	WT	non-codel	IDHwt	Unmethylated
TCGA.06.0157.01A.01R.1849.01	A	63	female	3.18693	1	CL	40	WT	non-codel	IDHwt
TCGA.12.5299.01A.02R.1849.01	A	56	female	3.21978	1	CL	80	WT	non-codel	IDHwt	Unmethylated
TCGA.06.5856.01A.01R.1849.01	B	58	male	3.74546	1	CL		WT	non-codel	IDHwt	Unmethylated
TCGA.76.4926.01B.01R.1850.01	A	68	male	4.53398	1	CL	80	WT	non-codel	IDHwt	Unmethylated
TCGA.76.4925.01A.01R.1850.01	B	76	male	4.79682	1	CL	100	WT	non-codel	IDHwt	Methylated
TCGA.19.2620.01A.01R.1850.01	A	70	male	4.86253	1	CL	40	WT	non-codel	IDHwt	Methylated
TCGA.28.2514.01A.02R.1850.01	A	45	male	5.25678	0	CL	60	WT	non-codel	IDHwt	Unmethylated
TCGA.19.5960.01A.11R.1850.01	B	56	male	5.42106	0	CL	80	WT	non-codel	IDHwt	Unmethylated
TCGA.32.5222.01A.01R.1850.01	B	66	male	5.42106	0	CL		WT	non-codel	IDHwt	Methylated
TCGA.06.2564.01A.01R.1849.01	A	50	male	5.94674	0	CL	100	WT	non-codel	IDHwt	Unmethylated
TCGA.06.2565.01A.01R.1849.01	A	59	male	6.80096	0	CL	100	WT	non-codel	IDHwt	Methylated
TCGA.32.2638.01A.01R.1850.01	A	67	male	7.3595	0	CL		WT	non-codel	IDHwt	Methylated
TCGA.06.2563.01A.01R.1849.01	A	72	female	8.50942	0	CL	80	WT	non-codel	IDHwt	Methylated
TCGA.06.5414.01A.01R.1849.01	A	61	male	8.96939	0	CL	80	WT	non-codel	IDHwt	Unmethylated
TCGA.76.4931.01A.01R.1850.01	A	70	female	9.16652	1	CL	80	WT	non-codel	IDHwt	Unmethylated
TCGA.19.2619.01A.01R.1850.01	A	55	female	9.65934	0	CL	40	WT	non-codel	IDHwt	Methylated
TCGA.06.0158.01A.01R.1849.01	A	73	male	10.8093	1	CL	80	WT	non-codel	IDHwt
TCGA.12.3650.01A.01R.1849.01	B	46	male	10.9407	1	CL	80	WT	non-codel	IDHwt	Unmethylated
TCGA.28.5207.01A.01R.1850.01	A	71	male	11.2692	1	CL	70	WT	non-codel	IDHwt	Unmethylated
TCGA.06.5408.01A.01R.1849.01	A	54	female	11.7292	1	CL	80	WT	non-codel	IDHwt	Unmethylated
TCGA.06.0211.01A.01R.1849.01	A	47	male	11.8278	1	CL	100	WT	non-codel	IDHwt
TCGA.06.0211.01B.01R.1849.01	A	47	male	11.8278	1	CL	100	WT	non-codel	IDHwt
TCGA.41.2572.01A.01R.1850.01	A	67	male	13.3391	1	CL		WT	non-codel	IDHwt	Unmethylated
TCGA.14.0790.01B.01R.1849.01	A	64	female	13.7662	1	CL	60	WT	non-codel	IDHwt	Methylated
TCGA.15.0742.01A.01R.1850.01	A	65	male	13.7662	1	CL	80	WT	non-codel	IDHwt
TCGA.27.1837.01A.01R.1850.01	A	36	male	14.029	1	CL	80	WT	non-codel	IDHwt	Methylated
TCGA.12.3653.01A.01R.1849.01	A	34	female	14.5219	1	CL	80	WT	non-codel	IDHwt	Unmethylated
TCGA.28.2499.01A.01R.1850.01	A	59	male	14.5219	0	CL		WT			Unmethylated
TCGA.28.5204.01A.01R.1850.01	A	72	male	14.9161	1	CL	80	WT	non-codel	IDHwt	Unmethylated
TCGA.32.1970.01A.01R.1850.01	A	59	male	15.3761	1	CL		WT	non-codel	IDHwt	Unmethylated
TCGA.02.2485.01A.01R.1849.01	A	53	male	15.4418	0	CL	80	WT	non-codel	IDHwt	Unmethylated
TCGA.28.5208.01A.01R.1850.01	B	52	male	15.5732	0	CL	70	WT	non-codel	IDHwt	Methylated
TCGA.27.2528.01A.01R.1850.01	A	62	male	15.7704	1	CL	80	WT	non-codel	IDHwt	Methylated
TCGA.27.2523.01A.01R.1850.01	A	63	male	16.066	1	CL	80	WT	non-codel	IDHwt	Methylated
TCGA.76.4927.01A.01R.1850.01	A	58	male	17.5774	1	CL	80	WT			Unmethylated
TCGA.06.0744.01A.01R.1849.01	B	66	male	19.5487	0	CL	80	WT	non-codel	IDHwt
TCGA.27.1835.01A.01R.1850.01	B	53	female	21.29	1	CL	80	WT	non-codel	IDHwt	Methylated
TCGA.06.0743.01A.01R.1849.01	B	69	male	22.3085	0	CL	100	WT	non-codel	IDHwt
TCGA.06.0187.01A.01R.1849.01	A	69	male	27.2039	1	CL	60	WT	non-codel	IDHwt
TCGA.12.3652.01A.01R.1849.01	B	60	male	34.8919	1	CL	80	WT	non-codel	IDHwt	Unmethylated
TCGA.06.0125.01A.01R.1849.01	A	63	female	47.5739	1	CL	60	WT	non-codel	IDHwt	Methylated
TCGA.76.4932.01A.01R.1850.01	A	50	female	47.9024	1	CL	80	WT			Methylated
TCGA.41.4097.01A.01R.1850.01	A	63	female	0.197129	1	ME		WT	non-codel	IDHwt	Unmethylated
TCGA.06.0750.01A.01R.1849.01	A	43	male	0.919937	1	ME	80	WT	non-codel	IDHwt
TCGA.14.0781.01B.01R.1849.01	A	49	male	0.952792	1	ME		WT	non-codel	IDHwt	Unmethylated
TCGA.06.2557.01A.01R.1849.01	A	76	male	1.08421	1	ME	40	WT	non-codel	IDHwt	Unmethylated
TCGA.26.5136.01B.01R.1850.01	B	78	female	1.21563	0	ME		WT	non-codel	IDHwt	Methylated
TCGA.28.1753.01A.01R.1850.01	A	53	male	1.21563	0	ME		WT	non-codel	IDHwt	Unmethylated
TCGA.06.0649.01B.01R.1849.01	A	73	female	2.10271	1	ME		WT	non-codel	IDHwt
TCGA.02.0055.01A.01R.1849.01	A	62	female	2.49697	1	ME	80	WT	non-codel	IDHwt	Unmethylated
TCGA.06.5418.01A.01R.1849.01	A	75	female	2.72696	1	ME	60	WT	non-codel	IDHwt	Unmethylated
TCGA.06.2562.01A.01R.1849.01	A	81	male	2.82552	0	ME	80	WT	non-codel	IDHwt	Unmethylated
TCGA.76.4928.01B.01R.1850.01	A	85	female	3.08836	1	ME	80	WT	non-codel	IDHwt	Methylated
TCGA.06.5410.01A.01R.1849.01	A	72	female	3.54833	1	ME	60	WT	non-codel	IDHwt	Methylated
TCGA.19.2625.01A.01R.1850.01	B	76	female	4.07401	1	ME		WT	non-codel	IDHwt	Unmethylated
TCGA.06.2567.01A.01R.1849.01	A	65	male	4.3697	1	ME	80	WT	non-codel	IDHwt	Methylated
TCGA.06.5412.01A.01R.1849.01	A	78	female	4.53398	1	ME	80	WT	non-codel	IDHwt	Methylated
TCGA.06.5859.01A.01R.1849.01	A	63	male	4.56683	0	ME	40	WT	non-codel	IDHwt	Unmethylated
TCGA.32.1982.01A.01R.1850.01	B	76	female	4.6654	1	ME	80	WT	non-codel	IDHwt	Methylated
TCGA.28.2509.01A.01R.1850.01	A	77	female	4.76396	0	ME	80	WT	non-codel	IDHwt	Methylated
TCGA.06.2559.01A.01R.1849.01	A	83	male	4.92823	1	ME	60	WT	non-codel	IDHwt	Methylated
TCGA.27.1830.01A.01R.1850.01	A	57	male	5.05965	1	ME	80	WT	non-codel	IDHwt	Unmethylated
TCGA.28.5218.01A.01R.1850.01	A	63	male	5.15822	1	ME		WT	non-codel	IDHwt	Unmethylated
TCGA.14.0817.01A.01R.1849.01	B	69	female	5.3882	1	ME	60	WT	non-codel	IDHwt	Unmethylated
TCGA.06.0882.01A.01R.1849.01	A	30	male	5.42106	0	ME	60	WT	non-codel	IDHwt	Unmethylated
TCGA.06.0645.01A.01R.1849.01	A	55	female	5.74961	1	ME		WT	non-codel	IDHwt
TCGA.06.0646.01A.01R.1849.01	A	60	male	5.74961	1	ME	80	WT	non-codel	IDHwt
TCGA.06.0156.01A.02R.1849.01	B	57	male	5.84817	1	ME		Mutant
TCGA.06.0156.01A.03R.1849.01	B	57	male	5.84817	1	ME		Mutant
TCGA.41.3915.01A.01R.1850.01	A	48	male	6.0453	0	ME		WT	non-codel	IDHwt	Methylated
TCGA.06.5858.01A.01R.1849.01	A	45	female	6.14387	0	ME	100	WT	non-codel	IDHwt	Unmethylated
TCGA.19.4065.01A.01R.2005.01	B	36	male	7.03095	0	ME			non-codel		Unmethylated
TCGA.06.0878.01A.01R.1849.01	A	74	male	7.16237	0	ME	80	WT	non-codel	IDHwt	Unmethylated
TCGA.14.1829.01A.01R.1850.01	B	57	male	7.16237	0	ME	60	WT	non-codel	IDHwt	Unmethylated
TCGA.28.2513.01A.01R.1850.01	A	69	female	7.29379	0	ME	80	WT	non-codel	IDHwt	Unmethylated
TCGA.32.2616.01A.01R.1850.01	A	48	female	7.3595	1	ME			non-codel		Methylated
TCGA.06.0210.01A.01R.1849.01	A	72	female	7.39235	1	ME		WT	non-codel	IDHwt
TCGA.27.2524.01A.01R.1850.01	B	56	male	7.58948	1	ME	80	WT	non-codel	IDHwt	Unmethylated
TCGA.06.0745.01A.01R.1849.01	B	59	male	7.85232	1	ME	80	WT	non-codel	IDHwt
TCGA.06.5413.01A.01R.1849.01	A	67	male	8.80511	0	ME	60	WT	non-codel	IDHwt	Unmethylated
TCGA.32.2632.01A.01R.1850.01	A	80	male	8.83797	1	ME		WT	non-codel	IDHwt	Unmethylated
TCGA.26.5135.01A.01R.1850.01	A	72	female	8.87082	1	ME		WT	non-codel	IDHwt	Methylated
TCGA.06.2561.01A.02R.1849.01	A	53	female	9.26508	0	ME	80	WT	non-codel	IDHwt	Unmethylated
TCGA.26.5132.01A.01R.1850.01	B	74	male	9.3965	0	ME	60	WT	non-codel	IDHwt	Methylated
TCGA.28.5213.01A.01R.1850.01	B	72	male	9.79076	0	ME	80	WT	non-codel	IDHwt	Unmethylated
TCGA.27.1832.01A.01R.1850.01	A	59	female	9.85647	1	ME	100	WT	non-codel	IDHwt	Unmethylated
TCGA.06.0141.01A.01R.1849.01	B	62	male	10.2836	1	ME	80	WT	non-codel	IDHwt	Unmethylated
TCGA.27.2519.01A.01R.1850.01	A	48	male	10.3821	0	ME	80	WT	non-codel	IDHwt	Unmethylated
TCGA.06.0190.01A.01R.1849.01	A	62	male	10.415	1	ME	80	WT	non-codel	IDHwt
TCGA.14.0789.01A.01R.1849.01	A	54	male	11.2364	1	ME	40	WT	non-codel	IDHwt	Methylated
TCGA.32.4213.01A.01R.1850.01	A	47	female	11.7292	0	ME		WT	non-codel	IDHwt	Methylated
TCGA.06.0139.01A.01R.1849.01	B	40	male	11.8935	1	ME	60	WT	non-codel	IDHwt	Unmethylated
TCGA.06.0644.01A.02R.1849.01	A	71	male	12.3206	0	ME	80	WT	non-codel	IDHwt
TCGA.19.1787.01B.01R.1850.01	A	48	male	12.6491	1	ME	80		non-codel		Methylated
TCGA.06.0130.01A.01R.1849.01	A	54	male	12.9448	1	ME	80	WT	non-codel	IDHwt	Unmethylated
TCGA.28.5216.01A.01R.1850.01	B	52	male	13.6348	0	ME	80	WT	non-codel	IDHwt	Unmethylated
TCGA.02.0047.01A.01R.1849.01	A	78	male	14.719	1	ME	80	WT	non-codel	IDHwt	Unmethylated
TCGA.12.5295.01A.01R.1849.01	B	60	female	14.9161	1	ME		WT	non-codel	IDHwt	Methylated
TCGA.14.1034.01A.01R.1849.01	A	60	female	15.9346	1	ME	60	WT	non-codel	IDHwt	Methylated
TCGA.32.2615.01A.01R.1850.01	A	62	male	15.9346	1	ME	80	WT	non-codel	IDHwt	Unmethylated
TCGA.02.2486.01A.01R.1849.01	B	64	male	16.1975	0	ME	80	WT	non-codel	IDHwt	Unmethylated
TCGA.27.1831.01A.01R.1850.01	B	66	male	16.5917	1	ME	80	WT	non-codel	IDHwt	Unmethylated
TCGA.14.2554.01A.01R.1850.01	B	52	female	17.4788	1	ME	60	WT	non-codel	IDHwt	Unmethylated
TCGA.14.1823.01A.01R.1849.01	B	58	female	17.8402	1	ME	80	WT	non-codel	IDHwt	Methylated
TCGA.06.0168.01A.01R.1849.01	A	59	female	19.6472	1	ME	100	WT	non-codel	IDHwt
TCGA.06.0138.01A.02R.1849.01	B	43	male	24.2141	1	ME	80	WT	non-codel	IDHwt
TCGA.16.1045.01B.01R.1850.01	A	49	female	29.0109	1	ME		WT	non-codel	IDHwt	Methylated
TCGA.12.0619.01A.01R.1849.01	A	60	male	34.8919	1	ME	80	WT	non-codel	IDHwt
TCGA.06.0184.01A.01R.1849.01	A	63	male	40.3458	0	ME	80	WT	non-codel	IDHwt
TCGA.41.2571.01A.01R.1850.01	B	89	male	0.854227	1	PN	60	WT	non-codel	IDHwt	Unmethylated
TCGA.06.0174.01A.01R.1849.01	A	54	male	3.21978	1	PN	80	WT	non-codel	IDHwt
TCGA.06.5416.01A.01R.1849.01	B	23	female	6.7024	0	PN	80		non-codel		Unmethylated
TCGA.14.1825.01A.01R.1850.01	B	70	male	7.62234	1	PN	80	WT	non-codel	IDHwt	Unmethylated
TCGA.06.2570.01A.01R.1849.01	B	21	female	9.36365	0	PN	100	Mutant	non-codel	IDHmut-non-codel	Methylated
TCGA.06.0686.01A.01R.1849.01	B	53	male	9.3965	0	PN		WT	non-codel	IDHwt
TCGA.27.2521.01A.01R.1850.01	B	34	male	10.3821	0	PN	80	Mutant	non-codel	IDHmut-non-codel	Methylated
TCGA.28.5215.01A.01R.1850.01	A	62	female	11.0064	1	PN	90	WT	non-codel	IDHwt	Methylated
TCGA.41.5651.01A.01R.1850.01	B	59	female	11.5321	0	PN		WT	non-codel	IDHwt	Methylated
TCGA.06.2558.01A.01R.1849.01	B	75	female	12.4849	1	PN	60	WT	non-codel	IDHwt	Unmethylated
TCGA.12.0618.01A.01R.1849.01	A	49	male	12.9777	1	PN	60	WT	non-codel	IDHwt
TCGA.06.0238.01A.02R.1849.01	B	46	male	13.3062	1	PN	80	WT	non-codel	IDHwt
TCGA.12.0616.01A.01R.1849.01	B	36	female	14.719	1	PN	100	WT	non-codel	IDHwt
TCGA.02.2483.01A.01R.1849.01	B	43	male	15.3104	0	PN	80	Mutant	non-codel	IDHmut-non-codel	Methylated
TCGA.12.1597.01B.01R.1849.01	B	62	female	22.1771	1	PN	80	WT			Unmethylated
TCGA.19.1390.01A.01R.1850.01	B	63	female	25.364	1	PN	60	WT	non-codel	IDHwt	Methylated
TCGA.06.0129.01A.01R.1849.01	A	30	male	33.6434	1	PN	100	Mutant	non-codel	IDHmut-non-codel	Methylated
TCGA.06.0178.01A.01R.1849.01	B	38	male	53.9477	0	PN		Mutant	non-codel	IDHmut-non-codel

## Sheet: Table S3
Table S3: Prognostic analysis of SNHGcluster related DEGs using a univariate Cox regression model
Gene	HR	HR.95L	HR.95H	P value
EREG	1.3409	1.16528	1.54299	4.21e-05
SH3RF2	64.3881	8.35104	496.445	6.43e-05
IGHV2-70D	1.79393	1.33463	2.41128	0.000107559
IGKV1-6	1.16349	1.07554	1.25862	0.000159387
IGLV6-57	1.13779	1.06355	1.2172	0.000176984
IGLV4-60	1.44321	1.18975	1.75067	0.000196723
SFRP2	1.01413	1.00629	1.02203	0.000394059
SDR9C7	1.22146	1.09333	1.3646	0.000403186
COL22A1	1.06857	1.02982	1.10878	0.000432901
AREG	1.03943	1.0172	1.06215	0.000455074
SLC38A4	1.05721	1.02376	1.09174	0.00069425
ROS1	3.52385	1.69046	7.34564	0.00077717
KRT8	1.37752	1.14233	1.66114	0.000799276
PODNL1	1.12477	1.04947	1.20546	0.000881435
LOXL1	1.03252	1.01305	1.05237	0.000985426
IGKV1D-17	1.50789	1.17995	1.92699	0.00102935
FN1	1.00275	1.0011	1.00441	0.00107484
THBS1	1.01161	1.0046	1.01866	0.00114481
MICAL2	1.23624	1.08765	1.40513	0.0011705
BDKRB1	2.98505	1.533	5.81245	0.00129758
MYOSLID	1.48679	1.16722	1.89386	0.00131696
CBLC	3.19819	1.57249	6.50459	0.00132886
FAM20C	1.00835	1.00323	1.0135	0.00135933
IGLV2-8	1.08207	1.0308	1.13588	0.00144791
ADAMTS14	1.12822	1.04591	1.21701	0.00179958
MME	1.34305	1.11585	1.6165	0.00181281
LOXL1-AS1	1.39735	1.13169	1.72536	0.00187175
IGHG4	1.00604	1.00222	1.00986	0.00188878
IRX3	1.15457	1.05373	1.26507	0.00205426
CD300E	1.41959	1.13555	1.77469	0.00209853
SPATA20P1	1.60216	1.18424	2.16756	0.00223906
C5orf46	1.09015	1.03145	1.15219	0.00224048
IGKC	1.0067	1.00238	1.01103	0.00232901
IGLVI-70	1.10227	1.03526	1.17361	0.00234134
KRT80	1.81497	1.23245	2.67284	0.00254229
TLR8-AS1	4.18321	1.64721	10.6236	0.00261657
IGLV10-54	1.04739	1.0162	1.07953	0.00268256
HAS1	1.14402	1.04725	1.24972	0.00284621
PRAMENP	69.3406	4.00905	1199.32	0.00356006
CAVIN1	1.00782	1.00253	1.01313	0.00368963
DPT	1.04739	1.01492	1.0809	0.00395605
ESR2	1.35318	1.0991	1.66599	0.00436496
IGKV3-20	1.00985	1.00306	1.01669	0.00442477
ITGA11	1.318	1.08945	1.59449	0.00448755
LIF	1.02633	1.00805	1.04494	0.00459134
MMP13	1.00931	1.00286	1.01581	0.00461589
CLRN1	1.35334	1.09561	1.67171	0.00499909
CALML3-AS1	3.08048e+07	170.477	5566350000000	0.00523831
SCNN1A	7.25133	1.78677	29.4284	0.00557006
IGKV3-11	1.03866	1.01107	1.06701	0.00575732
IGKV1-5	1.02103	1.006	1.03629	0.00593835
IGLV3-10	1.08439	1.02357	1.14883	0.00594376
IL2RB	1.47318	1.11677	1.94333	0.00611611
BCRP9	1.08182	1.02241	1.14468	0.00635012
IGKV3D-20	1.33634	1.08502	1.64588	0.00637931
DEFA4	1.3768	1.09276	1.73467	0.00667891
WDR11-AS1	0.567523	0.376761	0.854873	0.00672544
COL12A1	1.09103	1.02436	1.16203	0.00676657
ACTG2	1.01133	1.00311	1.01961	0.00678046
IGLV7-43	1.10691	1.02837	1.19144	0.00682769
IL24	1.76396	1.16903	2.66163	0.00684998
RTL3	4.8749	1.53766	15.455	0.00712738
KRT3	12.9474	2.00171	83.7457	0.00717595
VDR	1.21068	1.05298	1.392	0.00725262
SLC35E3	1.01697	1.00454	1.02955	0.00732305
MRC1	1.04636	1.0122	1.08167	0.00744173
COMP	1.07197	1.01864	1.12809	0.00759578
IGLV2-23	1.02342	1.00615	1.04099	0.00768982
ZNF560	0.770906	0.636439	0.933783	0.00780227
TRBV7-3	1.48571	1.10744	1.99319	0.00827539
MINDY4B	1.71627	1.14852	2.56468	0.00839764
SUSD5	0.883014	0.804981	0.968613	0.00840105
ZNF732	0.025569	0.00167092	0.391266	0.00843497
VN1R85P	0.358155	0.165938	0.773029	0.0089018
PHOX2B	34.3105	2.40473	489.54	0.00913476
LINC00707	1.19876	1.045	1.37515	0.00964299
HIST3H2A	0.976176	0.958488	0.994189	0.0097487
FREM3	0.62451	0.434461	0.897694	0.0109931
STC1	1.05011	1.01121	1.09051	0.0111213
IGKV6-21	1.47841	1.09166	2.0022	0.0115135
FGF7	1.57244	1.10659	2.23443	0.0115721
LINC01614	1.0914	1.01964	1.16821	0.0117249
CRISPLD2	1.15803	1.03181	1.29969	0.0127116
LINC00702	13.2931	1.70562	103.601	0.0135256
CCDC26	0.236451	0.0748066	0.747383	0.0140547
MSTN	0.964869	0.93749	0.993048	0.0148945
IGLC2	1.00961	1.00186	1.01742	0.0149654
LZTS1	1.01666	1.00321	1.03029	0.0150066
ATP13A5	0.716517	0.547322	0.938015	0.0152843
IGLV1-51	1.02414	1.00458	1.04408	0.0153485
IGHG3	1.02235	1.00421	1.04081	0.0155094
ZNF488	0.972653	0.950939	0.994863	0.0160803
PARP4P3	0.378164	0.171065	0.835988	0.0162805
ADAMTS20	0.0139677	0.000420174	0.464325	0.0168896
LINC01711	1.22216	1.03591	1.44189	0.0173954
SCG2	1.00132	1.00023	1.00242	0.0176914
PCDH15	0.803751	0.670499	0.963486	0.0181687
NECTIN4	1.64226	1.08714	2.48083	0.0184264
DLL1	0.966366	0.939233	0.994283	0.0185441
RIN1	1.0865	1.01349	1.16477	0.0194042
KCNMB3P1	1.16e-07	1.71e-13	0.0789563	0.0197794
RPRM	0.970559	0.946411	0.995323	0.0200917
SGCB	1.0008	1.00013	1.00148	0.0201731
SMCP	0.0354971	0.00212277	0.593583	0.0201848
TPTEP1	0.845359	0.733537	0.974227	0.0203052
MXRA5Y	1.92502	1.10633	3.34957	0.020476
LRRC66	1.06609	1.00986	1.12546	0.0206281
LTBP2	1.08023	1.01177	1.15333	0.0208816
LINC02241	9.36e-16	1.59e-28	0.00551713	0.0210796
LINC01987	0.00172165	7.64e-06	0.38789	0.021302
SHH	1.03673	1.00532	1.06912	0.0215645
EPPK1	77.0215	1.89117	3136.85	0.021626
LINC02598	0.636238	0.432167	0.93667	0.021934
LINC01615	1.71833	1.08069	2.73219	0.0221417
IGHV1-3	1.55972	1.06425	2.28586	0.0226518
IL31RA	1.06017	1.00817	1.11484	0.0227812
COL8A1	1.03268	1.00434	1.06181	0.0235105
IGHD	1.92464	1.09072	3.39615	0.0238416
MXRA5	1.02301	1.00294	1.04348	0.0244542
IGKV4-1	1.01271	1.00161	1.02393	0.0246876
LINC01905	0.00388054	3.05e-05	0.494176	0.0247686
KRT18	1.05792	1.007	1.11141	0.0252704
ADRA2B	1.09037	1.01048	1.17657	0.0258432
ZNF676	0.340013	0.131084	0.881944	0.026535
ANO1	1.21341	1.0224	1.4401	0.0268674
RUNX1	1.07862	1.00856	1.15354	0.0271991
APCDD1L-DT	1.41665	1.03996	1.92978	0.0272167
GJB2	1.00813	1.0009	1.01542	0.0275122
B4GALNT1	1.00687	1.00075	1.01302	0.027791
VSTM2A-OT1	1.24009	1.02372	1.50218	0.0278325
PLA2R1	1.21424	1.02123	1.44373	0.0279642
RPS26P34	0.0336512	0.00162588	0.696487	0.0282401
LINC01323	0.156707	0.0296743	0.827557	0.0290437
IGLV3-19	1.03266	1.00324	1.06295	0.0293081
TFAP2C	1.26002	1.02322	1.55163	0.0295498
NRTN	0.192853	0.0437498	0.850115	0.0296669
TMPRSS2	1.06342	1.00595	1.12417	0.0300603
MIR181A2HG	0.857172	0.745561	0.985491	0.0303646
FAM242A	0.125266	0.0190917	0.821902	0.0304404
TNS4	194.094	1.63542	23035.3	0.0306328
JCHAIN	1.01729	1.00159	1.03325	0.0308035
IGKV1-12	2.69842	1.08349	6.72043	0.0329909
CD1B	4.96556	1.1377	21.6724	0.0330424
GDF3	1.41169	1.02726	1.93997	0.0335187
VSTM2A	1.00951	1.00071	1.01839	0.0341619
MIR4664	1.28032	1.01763	1.61081	0.0349306
IGLV3-27	1.03541	1.00244	1.06946	0.0350589
PPL	1.09631	1.00643	1.1942	0.0351226
KCNN4	1.08755	1.0058	1.17594	0.0352816
HRH2	1.49229	1.02752	2.1673	0.0355068
SBSPON	1.02934	1.00195	1.05747	0.0355711
LINC00470	2.66e-08	2.07e-15	0.341067	0.0367282
TSPY2	0.000581179	5.1e-07	0.662584	0.0380258
DEFA3	1.05747	1.00309	1.1148	0.0380424
IGKV1D-16	1.81435	1.03107	3.19266	0.0388197
RPS3AP43	0.382713	0.153707	0.952917	0.0390575
LINC02231	1.74251	1.02561	2.96052	0.0400259
MRGPRX4	2.36293	1.03404	5.39965	0.0414159
SPACA3	19.0613	1.10003	330.291	0.0428185
DEFB124	0.659409	0.440019	0.988184	0.0436378
CTSG	4.46541	1.04307	19.1166	0.043717
LINC01445	1.0016	1.00004	1.00316	0.0441913
APELA	1.81604	1.01407	3.25223	0.044754
LINC01121	0.209849	0.0448137	0.982663	0.0474607
CPN2	16039.1	1.0819	2.37779e+08	0.0481515
FDCSP	1.68398	1.00364	2.82551	0.0484151
ITGA3	1.0151	1.0001	1.03033	0.0484506
COL6A3	1.00551	1.00003	1.01102	0.0488379

## Sheet: Table S4
Table S4: The changes of SNHGcluster, Genecluster and SNHGscore
ID	SNHGcluster	Genecluster	SNHGSsore
TCGA.19.2624.01A	A	B	-3.14657
TCGA.41.4097.01A	A	A	3.93915
TCGA.06.2569.01A	B	A	-1.686
TCGA.06.0219.01A	B	B	-3.51966
TCGA.41.2571.01A	B	B	-3.4093
TCGA.06.0750.01A	A	A	-0.785848
TCGA.14.0781.01B	A	A	2.46541
TCGA.06.2557.01A	A	C	18.915
TCGA.32.1980.01A	A	A	0.240768
TCGA.26.5136.01B	B	A	-0.616093
TCGA.28.1753.01A	A	A	0.190557
TCGA.26.5139.01A	A	A	-1.62547
TCGA.06.0649.01B	A	C	9.67149
TCGA.14.0787.01A	A	A	-1.75237
TCGA.02.0055.01A	A	A	30.5511
TCGA.28.1747.01C	A	B	-3.36952
TCGA.28.5209.01A	A	B	-2.35472
TCGA.06.0747.01A	A	B	-1.26943
TCGA.06.0749.01A	B	B	-1.28767
TCGA.06.5418.01A	A	B	-2.15987
TCGA.06.2562.01A	A	B	1.16638
TCGA.27.2526.01A	A	A	-2.35451
TCGA.76.4928.01B	A	B	5.26883
TCGA.06.0157.01A	A	A	-2.53808
TCGA.06.0174.01A	A	B	-3.4501
TCGA.12.5299.01A	A	B	-2.60741
TCGA.06.5410.01A	A	A	5.75927
TCGA.76.4929.01A	A	A	-2.46626
TCGA.06.5856.01A	B	B	-2.75943
TCGA.16.0846.01A	A	A	-3.06254
TCGA.19.2625.01A	B	A	-2.32637
TCGA.06.2567.01A	A	A	-0.766569
TCGA.06.5412.01A	A	B	2.5973
TCGA.76.4926.01B	A	A	-2.69164
TCGA.06.5859.01A	A	A	-2.63648
TCGA.32.1982.01A	B	A	-1.72744
TCGA.28.2509.01A	A	A	-0.361144
TCGA.76.4925.01A	B	A	-2.82445
TCGA.19.2620.01A	A	A	-2.50032
TCGA.06.2559.01A	A	B	-2.20952
TCGA.27.1830.01A	A	A	0.120308
TCGA.06.5417.01A	B	B	-5.24584
TCGA.28.5218.01A	A	A	26.0719
TCGA.28.2514.01A	A	B	-1.7721
TCGA.14.0817.01A	B	B	-2.23276
TCGA.06.0882.01A	A	A	-2.20489
TCGA.19.5960.01A	B	B	-3.77485
TCGA.32.5222.01A	B	B	-3.05256
TCGA.26.5134.01A	B	A	-2.88961
TCGA.06.0645.01A	A	A	-0.383001
TCGA.06.0646.01A	A	A	-2.04529
TCGA.06.0156.01A	B	C	6.08131
TCGA.06.0156.01A	B	C	3.26088
TCGA.06.2564.01A	A	A	-2.56252
TCGA.41.3915.01A	A	A	0.151006
TCGA.06.5858.01A	A	A	-2.23591
TCGA.06.5416.01A	B	B	-3.44546
TCGA.06.2565.01A	A	A	-2.39679
TCGA.19.4065.01A	B	B	0.0914959
TCGA.06.0878.01A	A	A	-1.05144
TCGA.14.1829.01A	B	C	4.16185
TCGA.28.2513.01A	A	A	0.230331
TCGA.32.2616.01A	A	A	-2.04948
TCGA.32.2638.01A	A	A	-1.67135
TCGA.06.0210.01A	A	A	0.477109
TCGA.27.2524.01A	B	B	-1.00218
TCGA.14.1825.01A	B	A	-3.94712
TCGA.06.0745.01A	B	A	-2.9879
TCGA.06.5411.01A	B	B	-1.93859
TCGA.06.2563.01A	A	A	-2.85713
TCGA.06.5413.01A	A	A	0.587926
TCGA.32.2632.01A	A	A	0.0549917
TCGA.26.5135.01A	A	B	-2.00487
TCGA.32.2634.01A	B	A	-2.41892
TCGA.06.5414.01A	A	A	-1.61594
TCGA.76.4931.01A	A	A	-2.71556
TCGA.06.2561.01A	A	A	-2.32145
TCGA.06.2570.01A	B	A	-4.30731
TCGA.06.0686.01A	B	A	-2.95548
TCGA.26.5132.01A	B	A	-1.91119
TCGA.19.2619.01A	A	A	-1.98309
TCGA.28.5213.01A	B	C	5.90669
TCGA.27.1832.01A	A	A	3.43935
TCGA.06.0141.01A	B	A	2.77769
TCGA.27.2519.01A	A	B	-2.09594
TCGA.27.2521.01A	B	B	-5.5641
TCGA.06.0190.01A	A	A	4.98585
TCGA.28.5220.01A	B	A	-3.13812
TCGA.12.0821.01A	A	A	-2.72051
TCGA.06.0158.01A	A	A	-2.33776
TCGA.12.3650.01A	B	B	-3.48215
TCGA.28.5215.01A	A	C	6.49431
TCGA.14.0789.01A	A	A	0.885604
TCGA.28.5207.01A	A	A	-2.63684
TCGA.41.5651.01A	B	B	-4.09245
TCGA.06.5408.01A	A	B	-1.70477
TCGA.32.4213.01A	A	A	-0.467808
TCGA.06.0211.01A	A	A	-0.748459
TCGA.06.0211.01B	A	B	-2.87871
TCGA.06.0139.01A	B	C	15.4762
TCGA.06.0644.01A	A	B	6.80339
TCGA.06.2558.01A	B	A	-2.76612
TCGA.19.1787.01B	A	A	-1.25919
TCGA.06.0130.01A	A	A	8.82133
TCGA.12.0618.01A	A	B	-3.5285
TCGA.06.0238.01A	B	C	0.876709
TCGA.41.2572.01A	A	B	-2.83896
TCGA.06.1804.01A	A	A	-1.88912
TCGA.28.5216.01A	B	A	-2.68402
TCGA.14.0790.01B	A	B	-3.1786
TCGA.15.0742.01A	A	A	-2.91703
TCGA.27.1837.01A	A	B	-2.07295
TCGA.12.3653.01A	A	A	-3.03323
TCGA.28.2499.01A	A	B	-2.97537
TCGA.02.0047.01A	A	A	-1.29113
TCGA.12.0616.01A	B	B	-2.57366
TCGA.26.5133.01A	B	B	-3.86989
TCGA.12.5295.01A	B	A	-2.9993
TCGA.28.5204.01A	A	A	-2.66307
TCGA.02.2483.01A	B	B	-3.74955
TCGA.32.1970.01A	A	B	-2.90699
TCGA.02.2485.01A	A	B	-2.70943
TCGA.28.5208.01A	B	A	-1.49881
TCGA.27.2528.01A	A	A	-1.80807
TCGA.14.1034.01A	A	A	-0.563092
TCGA.32.2615.01A	A	A	-0.95438
TCGA.27.2523.01A	A	B	-2.92964
TCGA.02.2486.01A	B	A	-0.870611
TCGA.27.1831.01A	B	B	-2.70943
TCGA.14.2554.01A	B	A	-2.31854
TCGA.76.4927.01A	A	A	-1.65775
TCGA.14.1823.01A	B	B	-2.43753
TCGA.08.0386.01A	A	A	-2.55192
TCGA.06.0744.01A	B	A	-3.35472
TCGA.06.0168.01A	A	A	-1.17288
TCGA.27.1835.01A	B	A	-3.12841
TCGA.12.1597.01B	B	B	-3.64736
TCGA.06.0743.01A	B	A	-2.39788
TCGA.06.0138.01A	B	A	-2.87315
TCGA.19.2629.01A	A	A	-3.73229
TCGA.06.0132.01A	A	A	-0.492305
TCGA.19.1390.01A	B	B	-4.3418
TCGA.06.0187.01A	A	A	-2.16019
TCGA.14.0871.01A	B	A	-1.0686
TCGA.16.1045.01B	A	A	-0.964537
TCGA.26.1442.01A	B	B	-4.06079
TCGA.06.0129.01A	A	B	-4.36121
TCGA.12.0619.01A	A	B	-0.0640653
TCGA.12.3652.01A	B	B	-3.39568
TCGA.06.0184.01A	A	B	-2.56165
TCGA.27.1834.01A	A	B	-2.72578
TCGA.06.0125.01A	A	A	-2.40027
TCGA.76.4932.01A	A	B	-2.86573
TCGA.15.1444.01A	A	A	-4.0103
TCGA.06.0178.01A	B	B	-4.54221

## Sheet: Table S5
Table S5: Abbreviations of of the 33 TCGA Tumor Types
ACC	Adrenocortical carcinoma
AML	Acute myeloid leukemia
BLCA	Bladder urothelial carcinoma
BRCA	Breast invasive carcinoma
CESC	Cervical squamous cell carcinoma and endocervical adenocarcinoma
CHOL	Cholangiocarcinoma
COAD	Colon adenocarcinoma
DLBC	Lymphoid neoplasm diffuse large B-cell lymphoma
ESCA	Esophageal carcinoma
GBM	Glioblastoma multiforme
HNSC	Head and neck squamous cell carcinoma
KICH	Kidney chromophobe
KIRC	Kidney renal clear cell carcinoma
KIRP	Kidney renal papillary cell carcinoma
LGG	Brain lower grade glioma
LIHC	Liver hepatocellular carcinoma
LUAD	Lung adenocarcinoma
LUSC	Lung squamous cell carcinoma
MESO	Mesothelioma
OV O	varian serous cystadenocarcinoma
PAAD	Pancreatic adenocarcinoma
PCPG	Pheochromocytoma and paraganglioma
PRAD	Prostate adenocarcinoma
READ	Rectum adenocarcinoma
SARC	Sarcoma
SKCM	Skin cutaneous melanoma
STAD	Stomach adenocarcinoma
TGCT	Testicular germ cell tumors
THCA	Thyroid carcinoma
THYM	Thymoma
UCEC	Uterine corpus endometrial carcinoma
UCS	Uterine carcinosarcoma
UVM	Uveal melanoma

## Sheet: Table S6
Table S6: Presentation of SNHGscore among pan-cancer
ID	SNHGscore	Type	CancerType
TCGA-OR-A5J1-01	-8.12798	Tumor	ACC
TCGA-OR-A5J2-01	-4.28702	Tumor	ACC
TCGA-OR-A5J3-01	-5.93776	Tumor	ACC
TCGA-OR-A5J5-01	-6.56629	Tumor	ACC
TCGA-OR-A5J6-01	-8.90243	Tumor	ACC
TCGA-OR-A5J7-01	-7.70493	Tumor	ACC
TCGA-OR-A5J8-01	7.97685	Tumor	ACC
TCGA-OR-A5J9-01	-6.64285	Tumor	ACC
TCGA-OR-A5JA-01	-5.71339	Tumor	ACC
TCGA-OR-A5JB-01	1.41556	Tumor	ACC
TCGA-OR-A5JC-01	-6.1465	Tumor	ACC
TCGA-OR-A5JD-01	-7.06254	Tumor	ACC
TCGA-OR-A5JE-01	-8.55379	Tumor	ACC
TCGA-OR-A5JF-01	-6.50821	Tumor	ACC
TCGA-OR-A5JG-01	-6.98846	Tumor	ACC
TCGA-OR-A5JI-01	-4.1419	Tumor	ACC
TCGA-OR-A5JJ-01	-5.56351	Tumor	ACC
TCGA-OR-A5JK-01	-6.17271	Tumor	ACC
TCGA-OR-A5JL-01	-6.53964	Tumor	ACC
TCGA-OR-A5JM-01	-7.37896	Tumor	ACC
TCGA-OR-A5JO-01	-2.68583	Tumor	ACC
TCGA-OR-A5JP-01	-6.03982	Tumor	ACC
TCGA-OR-A5JQ-01	-2.80107	Tumor	ACC
TCGA-OR-A5JR-01	-6.43073	Tumor	ACC
TCGA-OR-A5JS-01	-6.20675	Tumor	ACC
TCGA-OR-A5JT-01	-4.72255	Tumor	ACC
TCGA-OR-A5JV-01	-5.46997	Tumor	ACC
TCGA-OR-A5JW-01	-6.62286	Tumor	ACC
TCGA-OR-A5JX-01	-6.90361	Tumor	ACC
TCGA-OR-A5JY-01	-5.92948	Tumor	ACC
TCGA-OR-A5JZ-01	-5.19577	Tumor	ACC
TCGA-OR-A5K0-01	-8.11049	Tumor	ACC
TCGA-OR-A5K1-01	-6.25355	Tumor	ACC
TCGA-OR-A5K2-01	-8.17325	Tumor	ACC
TCGA-OR-A5K3-01	-9.47838	Tumor	ACC
TCGA-OR-A5K4-01	-7.01194	Tumor	ACC
TCGA-OR-A5K5-01	-6.81853	Tumor	ACC
TCGA-OR-A5K6-01	-7.053	Tumor	ACC
TCGA-OR-A5K8-01	-8.19451	Tumor	ACC
TCGA-OR-A5K9-01	-7.80204	Tumor	ACC
TCGA-OR-A5KO-01	-5.87491	Tumor	ACC
TCGA-OR-A5KT-01	-0.985656	Tumor	ACC
TCGA-OR-A5KU-01	-5.86814	Tumor	ACC
TCGA-OR-A5KV-01	-6.90744	Tumor	ACC
TCGA-OR-A5KW-01	-5.53	Tumor	ACC
TCGA-OR-A5KX-01	-7.98852	Tumor	ACC
TCGA-OR-A5KY-01	-4.89097	Tumor	ACC
TCGA-OR-A5KZ-01	-5.30299	Tumor	ACC
TCGA-OR-A5L3-01	-9.95493	Tumor	ACC
TCGA-OR-A5L4-01	-5.27084	Tumor	ACC
TCGA-OR-A5L5-01	-4.17311	Tumor	ACC
TCGA-OR-A5L6-01	-7.10341	Tumor	ACC
TCGA-OR-A5L8-01	-7.15772	Tumor	ACC
TCGA-OR-A5L9-01	-9.02092	Tumor	ACC
TCGA-OR-A5LA-01	-6.65039	Tumor	ACC
TCGA-OR-A5LB-01	-6.81755	Tumor	ACC
TCGA-OR-A5LC-01	-4.73999	Tumor	ACC
TCGA-OR-A5LD-01	-9.36948	Tumor	ACC
TCGA-OR-A5LE-01	-8.99777	Tumor	ACC
TCGA-OR-A5LG-01	-7.67423	Tumor	ACC
TCGA-OR-A5LH-01	-7.35069	Tumor	ACC
TCGA-OR-A5LJ-01	-6.80062	Tumor	ACC
TCGA-OR-A5LK-01	-6.98334	Tumor	ACC
TCGA-OR-A5LL-01	-7.69083	Tumor	ACC
TCGA-OR-A5LM-01	-7.16349	Tumor	ACC
TCGA-OR-A5LN-01	-8.01469	Tumor	ACC
TCGA-OR-A5LO-01	-5.8179	Tumor	ACC
TCGA-OR-A5LP-01	-3.74072	Tumor	ACC
TCGA-OR-A5LR-01	-5.82725	Tumor	ACC
TCGA-OR-A5LS-01	-7.57605	Tumor	ACC
TCGA-OR-A5LT-01	-7.49041	Tumor	ACC
TCGA-OU-A5PI-01	-4.31747	Tumor	ACC
TCGA-P6-A5OF-01	-4.29511	Tumor	ACC
TCGA-P6-A5OG-01	6.07959	Tumor	ACC
TCGA-PA-A5YG-01	-5.44516	Tumor	ACC
TCGA-PK-A5H8-01	-7.58994	Tumor	ACC
TCGA-PK-A5H9-01	-4.10881	Tumor	ACC
TCGA-PK-A5HA-01	-4.08203	Tumor	ACC
TCGA-PK-A5HB-01	-4.44219	Tumor	ACC
TCGA-2F-A9KO-01	1.72934	Tumor	BLCA
TCGA-2F-A9KP-01	-3.42415	Tumor	BLCA
TCGA-2F-A9KQ-01	-3.37157	Tumor	BLCA
TCGA-2F-A9KR-01	-2.84374	Tumor	BLCA
TCGA-2F-A9KT-01	-0.264592	Tumor	BLCA
TCGA-2F-A9KW-01	-0.463959	Tumor	BLCA
TCGA-4Z-AA7M-01	-1.20568	Tumor	BLCA
TCGA-4Z-AA7N-01	5.61665	Tumor	BLCA
TCGA-4Z-AA7O-01	-0.185714	Tumor	BLCA
TCGA-4Z-AA7Q-01	-2.46746	Tumor	BLCA
TCGA-4Z-AA7R-01	-1.22948	Tumor	BLCA
TCGA-4Z-AA7S-01	-4.50783	Tumor	BLCA
TCGA-4Z-AA7W-01	-0.741526	Tumor	BLCA
TCGA-4Z-AA7Y-01	-4.08301	Tumor	BLCA
TCGA-4Z-AA80-01	-7.21505	Tumor	BLCA
TCGA-4Z-AA81-01	-3.93492	Tumor	BLCA
TCGA-4Z-AA82-01	5.95789	Tumor	BLCA
TCGA-4Z-AA83-01	-1.11199	Tumor	BLCA
TCGA-4Z-AA84-01	-1.79876	Tumor	BLCA
TCGA-4Z-AA86-01	7.63008	Tumor	BLCA
TCGA-4Z-AA87-01	-4.02374	Tumor	BLCA
TCGA-4Z-AA89-01	-7.96434	Tumor	BLCA
TCGA-5N-A9KI-01	2.75598	Tumor	BLCA
TCGA-5N-A9KM-01	-0.0163416	Tumor	BLCA
TCGA-BL-A0C8-01	-2.53336	Tumor	BLCA
TCGA-BL-A13I-01	6.26464	Tumor	BLCA
TCGA-BL-A13J-01	5.42707	Tumor	BLCA
TCGA-BL-A3JM-01	-1.95704	Tumor	BLCA
TCGA-BL-A5ZZ-01	11.5273	Tumor	BLCA
TCGA-BT-A0S7-01	0.6893	Tumor	BLCA
TCGA-BT-A0YX-01	-1.0517	Tumor	BLCA
TCGA-BT-A20J-01	-1.2953	Tumor	BLCA
TCGA-BT-A20N-01	-0.145439	Tumor	BLCA
TCGA-BT-A20O-01	6.53063	Tumor	BLCA
TCGA-BT-A20P-01	-4.38471	Tumor	BLCA
TCGA-BT-A20Q-01	4.21878	Tumor	BLCA
TCGA-BT-A20R-01	9.48763	Tumor	BLCA
TCGA-BT-A20T-01	2.12505	Tumor	BLCA
TCGA-BT-A20U-01	3.02216	Tumor	BLCA
TCGA-BT-A20V-01	-4.55734	Tumor	BLCA
TCGA-BT-A20W-01	-0.966524	Tumor	BLCA
TCGA-BT-A20X-01	1.88523	Tumor	BLCA
TCGA-BT-A2LA-01	-3.92222	Tumor	BLCA
TCGA-BT-A2LB-01	4.64309	Tumor	BLCA
TCGA-BT-A2LD-01	0.999265	Tumor	BLCA
TCGA-BT-A3PH-01	-3.66261	Tumor	BLCA
TCGA-BT-A3PJ-01	1.43111	Tumor	BLCA
TCGA-BT-A3PK-01	4.83182	Tumor	BLCA
TCGA-BT-A42C-01	-3.92286	Tumor	BLCA
TCGA-BT-A42E-01	-0.994583	Tumor	BLCA
TCGA-BT-A42F-01	-1.41556	Tumor	BLCA
TCGA-C4-A0EZ-01	-1.88648	Tumor	BLCA
TCGA-C4-A0F0-01	0.71565	Tumor	BLCA
TCGA-C4-A0F1-01	1.77357	Tumor	BLCA
TCGA-C4-A0F6-01	-0.151412	Tumor	BLCA
TCGA-C4-A0F7-01	-0.642949	Tumor	BLCA
TCGA-CF-A1HR-01	-2.90126	Tumor	BLCA
TCGA-CF-A1HS-01	0.351467	Tumor	BLCA
TCGA-CF-A27C-01	-7.29517	Tumor	BLCA
TCGA-CF-A3MF-01	-8.38391	Tumor	BLCA
TCGA-CF-A3MG-01	-7.09369	Tumor	BLCA
TCGA-CF-A3MH-01	-5.57773	Tumor	BLCA
TCGA-CF-A3MI-01	-6.52231	Tumor	BLCA
TCGA-CF-A47S-01	-5.62137	Tumor	BLCA
TCGA-CF-A47T-01	-5.57798	Tumor	BLCA
TCGA-CF-A47V-01	-3.46843	Tumor	BLCA
TCGA-CF-A47W-01	-7.87393	Tumor	BLCA
TCGA-CF-A47X-01	-7.96484	Tumor	BLCA
TCGA-CF-A47Y-01	-7.22509	Tumor	BLCA
TCGA-CF-A5U8-01	-6.83233	Tumor	BLCA
TCGA-CF-A5UA-01	-6.14299	Tumor	BLCA
TCGA-CF-A7I0-01	-1.603	Tumor	BLCA
TCGA-CF-A8HX-01	-5.43631	Tumor	BLCA
TCGA-CF-A8HY-01	-6.74581	Tumor	BLCA
TCGA-CF-A9FF-01	-2.63341	Tumor	BLCA
TCGA-CF-A9FH-01	-7.1485	Tumor	BLCA
TCGA-CF-A9FL-01	0.0210513	Tumor	BLCA
TCGA-CF-A9FM-01	-4.88689	Tumor	BLCA
TCGA-CU-A0YN-01	4.03661	Tumor	BLCA
TCGA-CU-A0YO-01	-0.229412	Tumor	BLCA
TCGA-CU-A0YR-01	0.541567	Tumor	BLCA
TCGA-CU-A3KJ-01	0.0521384	Tumor	BLCA
TCGA-CU-A3QU-01	-7.37044	Tumor	BLCA
TCGA-CU-A3YL-01	-3.17894	Tumor	BLCA
TCGA-CU-A5W6-01	-3.23567	Tumor	BLCA
TCGA-CU-A72E-01	0.8916	Tumor	BLCA
TCGA-DK-A1A3-01	3.76304	Tumor	BLCA
TCGA-DK-A1A5-01	5.7052	Tumor	BLCA
TCGA-DK-A1A6-01	-3.19499	Tumor	BLCA
TCGA-DK-A1A7-01	-5.27308	Tumor	BLCA
TCGA-DK-A1AA-01	-4.41185	Tumor	BLCA
TCGA-DK-A1AB-01	8.98624	Tumor	BLCA
TCGA-DK-A1AC-01	-0.219099	Tumor	BLCA
TCGA-DK-A1AD-01	-1.93539	Tumor	BLCA
TCGA-DK-A1AE-01	-3.97138	Tumor	BLCA
TCGA-DK-A1AF-01	10.4449	Tumor	BLCA
TCGA-DK-A1AG-01	-4.72591	Tumor	BLCA
TCGA-DK-A2HX-01	7.68256	Tumor	BLCA
TCGA-DK-A2I1-01	5.1361	Tumor	BLCA
TCGA-DK-A2I2-01	4.25182	Tumor	BLCA
TCGA-DK-A2I4-01	9.53233	Tumor	BLCA
TCGA-DK-A2I6-01	-0.00892102	Tumor	BLCA
TCGA-DK-A3IK-01	0.885787	Tumor	BLCA
TCGA-DK-A3IL-01	-0.424271	Tumor	BLCA
TCGA-DK-A3IM-01	-1.37345	Tumor	BLCA
TCGA-DK-A3IN-01	5.33777	Tumor	BLCA
TCGA-DK-A3IQ-01	12.5759	Tumor	BLCA
TCGA-DK-A3IS-01	-6.78498	Tumor	BLCA
TCGA-DK-A3IT-01	3.30032	Tumor	BLCA
TCGA-DK-A3IU-01	6.72637	Tumor	BLCA
TCGA-DK-A3IV-01	-4.5362	Tumor	BLCA
TCGA-DK-A3WW-01	-1.94646	Tumor	BLCA
TCGA-DK-A3WX-01	6.0507	Tumor	BLCA
TCGA-DK-A3WY-01	4.95681	Tumor	BLCA
TCGA-DK-A3X1-01	-0.126539	Tumor	BLCA
TCGA-DK-A3X2-01	-6.32006	Tumor	BLCA
TCGA-DK-A6AV-01	-3.35691	Tumor	BLCA
TCGA-DK-A6AW-01	-4.18249	Tumor	BLCA
TCGA-DK-A6B0-01	-7.47589	Tumor	BLCA
TCGA-DK-A6B1-01	-3.78594	Tumor	BLCA
TCGA-DK-A6B2-01	5.39668	Tumor	BLCA
TCGA-DK-A6B5-01	1.32645	Tumor	BLCA
TCGA-DK-A6B6-01	-6.72241	Tumor	BLCA
TCGA-DK-AA6L-01	-1.09452	Tumor	BLCA
TCGA-DK-AA6M-01	1.87487	Tumor	BLCA
TCGA-DK-AA6P-01	-6.33693	Tumor	BLCA
TCGA-DK-AA6Q-01	-2.80812	Tumor	BLCA
TCGA-DK-AA6R-01	1.42704	Tumor	BLCA
TCGA-DK-AA6S-01	7.50553	Tumor	BLCA
TCGA-DK-AA6T-01	-3.42077	Tumor	BLCA
TCGA-DK-AA6U-01	-4.50826	Tumor	BLCA
TCGA-DK-AA6W-01	-3.71963	Tumor	BLCA
TCGA-DK-AA6X-01	-0.843158	Tumor	BLCA
TCGA-DK-AA71-01	-3.18455	Tumor	BLCA
TCGA-DK-AA74-01	9.88462	Tumor	BLCA
TCGA-DK-AA75-01	-6.85897	Tumor	BLCA
TCGA-DK-AA76-01	-7.94016	Tumor	BLCA
TCGA-DK-AA77-01	-5.33786	Tumor	BLCA
TCGA-E5-A2PC-01	-5.64305	Tumor	BLCA
TCGA-E5-A4TZ-01	-6.78551	Tumor	BLCA
TCGA-E5-A4U1-01	-7.74998	Tumor	BLCA
TCGA-E7-A3X6-01	-0.830529	Tumor	BLCA
TCGA-E7-A3Y1-01	-6.18433	Tumor	BLCA
TCGA-E7-A4IJ-01	-5.52655	Tumor	BLCA
TCGA-E7-A4XJ-01	-5.37511	Tumor	BLCA
TCGA-E7-A519-01	-5.15393	Tumor	BLCA
TCGA-E7-A541-01	-3.9389	Tumor	BLCA
TCGA-E7-A5KE-01	-8.49601	Tumor	BLCA
TCGA-E7-A5KF-01	-7.41749	Tumor	BLCA
TCGA-E7-A677-01	-0.715659	Tumor	BLCA
TCGA-E7-A678-01	-8.77341	Tumor	BLCA
TCGA-E7-A6MD-01	2.60993	Tumor	BLCA
TCGA-E7-A6ME-01	-3.22425	Tumor	BLCA
TCGA-E7-A6MF-01	-5.56682	Tumor	BLCA
TCGA-E7-A7DU-01	-6.86797	Tumor	BLCA
TCGA-E7-A7DV-01	2.8047	Tumor	BLCA
TCGA-E7-A7PW-01	-6.36623	Tumor	BLCA
TCGA-E7-A7XN-01	-4.30759	Tumor	BLCA
TCGA-E7-A85H-01	-1.39327	Tumor	BLCA
TCGA-E7-A8O7-01	-3.23149	Tumor	BLCA
TCGA-E7-A8O8-01	-6.79787	Tumor	BLCA
TCGA-E7-A97P-01	4.47297	Tumor	BLCA
TCGA-E7-A97Q-01	1.62396	Tumor	BLCA
TCGA-FD-A3B3-01	8.04854	Tumor	BLCA
TCGA-FD-A3B4-01	6.96972	Tumor	BLCA
TCGA-FD-A3B5-01	0.815285	Tumor	BLCA
TCGA-FD-A3B6-01	2.22687	Tumor	BLCA
TCGA-FD-A3B7-01	11.2282	Tumor	BLCA
TCGA-FD-A3B8-01	12.1233	Tumor	BLCA
TCGA-FD-A3N5-01	1.27583	Tumor	BLCA
TCGA-FD-A3N6-01	-1.6436	Tumor	BLCA
TCGA-FD-A3NA-01	1.84586	Tumor	BLCA
TCGA-FD-A3SJ-01	0.624647	Tumor	BLCA
TCGA-FD-A3SL-01	6.77983	Tumor	BLCA
TCGA-FD-A3SM-01	5.2528	Tumor	BLCA
TCGA-FD-A3SN-01	3.33402	Tumor	BLCA
TCGA-FD-A3SO-01	5.66382	Tumor	BLCA
TCGA-FD-A3SP-01	13.6138	Tumor	BLCA
TCGA-FD-A3SQ-01	8.32428	Tumor	BLCA
TCGA-FD-A3SR-01	2.82469	Tumor	BLCA
TCGA-FD-A3SS-01	0.132413	Tumor	BLCA
TCGA-FD-A43N-01	1.39283	Tumor	BLCA
TCGA-FD-A43P-01	1.08752	Tumor	BLCA
TCGA-FD-A43S-01	4.06057	Tumor	BLCA
TCGA-FD-A43U-01	7.71067	Tumor	BLCA
TCGA-FD-A43X-01	-6.78495	Tumor	BLCA
TCGA-FD-A43Y-01	5.20757	Tumor	BLCA
TCGA-FD-A5BR-01	3.07591	Tumor	BLCA
TCGA-FD-A5BS-01	10.7729	Tumor	BLCA
TCGA-FD-A5BT-01	11.8475	Tumor	BLCA
TCGA-FD-A5BU-01	6.30992	Tumor	BLCA
TCGA-FD-A5BV-01	-2.15921	Tumor	BLCA
TCGA-FD-A5BX-01	7.53908	Tumor	BLCA
TCGA-FD-A5BY-01	3.9449	Tumor	BLCA
TCGA-FD-A5BZ-01	10.4269	Tumor	BLCA
TCGA-FD-A5C0-01	1.74087	Tumor	BLCA
TCGA-FD-A5C1-01	6.2945	Tumor	BLCA
TCGA-FD-A62N-01	8.34283	Tumor	BLCA
TCGA-FD-A62O-01	-1.57018	Tumor	BLCA
TCGA-FD-A62P-01	3.55941	Tumor	BLCA
TCGA-FD-A62S-01	10.961	Tumor	BLCA
TCGA-FD-A6TA-01	4.8594	Tumor	BLCA
TCGA-FD-A6TB-01	5.7247	Tumor	BLCA
TCGA-FD-A6TC-01	5.92893	Tumor	BLCA
TCGA-FD-A6TD-01	6.47085	Tumor	BLCA
TCGA-FD-A6TE-01	-4.28803	Tumor	BLCA
TCGA-FD-A6TF-01	7.28873	Tumor	BLCA
TCGA-FD-A6TG-01	4.26575	Tumor	BLCA
TCGA-FD-A6TH-01	3.82317	Tumor	BLCA
TCGA-FD-A6TI-01	-0.559817	Tumor	BLCA
TCGA-FD-A6TK-01	6.95758	Tumor	BLCA
TCGA-FJ-A3Z7-01	-0.743467	Tumor	BLCA
TCGA-FJ-A3Z9-01	-6.08731	Tumor	BLCA
TCGA-FJ-A3ZE-01	-6.75995	Tumor	BLCA
TCGA-FJ-A3ZF-01	-7.20991	Tumor	BLCA
TCGA-FJ-A871-01	3.04903	Tumor	BLCA
TCGA-FT-A3EE-01	-0.13581	Tumor	BLCA
TCGA-FT-A61P-01	6.85092	Tumor	BLCA
TCGA-G2-A2EC-01	2.37111	Tumor	BLCA
TCGA-G2-A2EF-01	0.839097	Tumor	BLCA
TCGA-G2-A2EJ-01	-3.77989	Tumor	BLCA
TCGA-G2-A2EK-01	-0.963241	Tumor	BLCA
TCGA-G2-A2EL-01	-5.49676	Tumor	BLCA
TCGA-G2-A2EO-01	3.84539	Tumor	BLCA
TCGA-G2-A2ES-01	2.57539	Tumor	BLCA
TCGA-G2-A3IB-01	-2.08138	Tumor	BLCA
TCGA-G2-A3IE-01	-6.45033	Tumor	BLCA
TCGA-G2-A3VY-01	-5.0195	Tumor	BLCA
TCGA-G2-AA3B-01	-7.83083	Tumor	BLCA
TCGA-G2-AA3C-01	0.588834	Tumor	BLCA
TCGA-G2-AA3D-01	-5.65748	Tumor	BLCA
TCGA-G2-AA3F-01	-3.77603	Tumor	BLCA
TCGA-GC-A3BM-01	-4.41061	Tumor	BLCA
TCGA-GC-A3I6-01	2.13915	Tumor	BLCA
TCGA-GC-A3OO-01	3.41202	Tumor	BLCA
TCGA-GC-A3RB-01	-2.96686	Tumor	BLCA
TCGA-GC-A3RC-01	1.57095	Tumor	BLCA
TCGA-GC-A3RD-01	-1.80948	Tumor	BLCA
TCGA-GC-A3WC-01	0.857085	Tumor	BLCA
TCGA-GC-A3YS-01	7.51587	Tumor	BLCA
TCGA-GC-A4ZW-01	-4.42651	Tumor	BLCA
TCGA-GC-A6I1-01	-0.895773	Tumor	BLCA
TCGA-GC-A6I3-01	-0.930974	Tumor	BLCA
TCGA-GD-A2C5-01	1.00506	Tumor	BLCA
TCGA-GD-A3OP-01	2.04953	Tumor	BLCA
TCGA-GD-A3OQ-01	1.23017	Tumor	BLCA
TCGA-GD-A3OS-01	7.63108	Tumor	BLCA
TCGA-GD-A6C6-01	-7.5339	Tumor	BLCA
TCGA-GD-A76B-01	-4.26293	Tumor	BLCA
TCGA-GU-A42P-01	-6.51675	Tumor	BLCA
TCGA-GU-A42Q-01	0.225073	Tumor	BLCA
TCGA-GU-A42R-01	-4.66245	Tumor	BLCA
TCGA-GU-A762-01	4.8959	Tumor	BLCA
TCGA-GU-A763-01	-8.71633	Tumor	BLCA
TCGA-GU-A764-01	5.92414	Tumor	BLCA
TCGA-GU-A766-01	2.48739	Tumor	BLCA
TCGA-GU-A767-01	-1.91941	Tumor	BLCA
TCGA-GU-AATO-01	1.5754	Tumor	BLCA
TCGA-GU-AATP-01	5.07687	Tumor	BLCA
TCGA-GU-AATQ-01	-2.82943	Tumor	BLCA
TCGA-GV-A3JV-01	-0.0556354	Tumor	BLCA
TCGA-GV-A3JW-01	-4.58648	Tumor	BLCA
TCGA-GV-A3JX-01	-4.03286	Tumor	BLCA
TCGA-GV-A3JZ-01	0.795737	Tumor	BLCA
TCGA-GV-A3QF-01	-7.33637	Tumor	BLCA
TCGA-GV-A3QG-01	8.21872	Tumor	BLCA
TCGA-GV-A3QH-01	-7.82472	Tumor	BLCA
TCGA-GV-A3QI-01	-3.84765	Tumor	BLCA
TCGA-GV-A3QK-01	-5.74196	Tumor	BLCA
TCGA-GV-A40E-01	3.96767	Tumor	BLCA
TCGA-GV-A40G-01	-5.50933	Tumor	BLCA
TCGA-GV-A6ZA-01	-5.73656	Tumor	BLCA
TCGA-H4-A2HO-01	-5.15089	Tumor	BLCA
TCGA-H4-A2HQ-01	-4.73582	Tumor	BLCA
TCGA-HQ-A2OE-01	-4.98273	Tumor	BLCA
TCGA-HQ-A2OF-01	-5.60725	Tumor	BLCA
TCGA-HQ-A5ND-01	-3.84334	Tumor	BLCA
TCGA-HQ-A5NE-01	5.03271	Tumor	BLCA
TCGA-K4-A3WS-01	9.56172	Tumor	BLCA
TCGA-K4-A3WU-01	4.27233	Tumor	BLCA
TCGA-K4-A3WV-01	-1.48375	Tumor	BLCA
TCGA-K4-A4AB-01	3.94374	Tumor	BLCA
TCGA-K4-A4AC-01	0.549611	Tumor	BLCA
TCGA-K4-A54R-01	5.16029	Tumor	BLCA
TCGA-K4-A5RH-01	10.4468	Tumor	BLCA
TCGA-K4-A5RI-01	0.70963	Tumor	BLCA
TCGA-K4-A5RJ-01	0.388968	Tumor	BLCA
TCGA-K4-A6FZ-01	-0.634032	Tumor	BLCA
TCGA-K4-A6MB-01	0.450932	Tumor	BLCA
TCGA-K4-A83P-01	8.05865	Tumor	BLCA
TCGA-K4-AAQO-01	2.36469	Tumor	BLCA
TCGA-KQ-A41N-01	-4.16925	Tumor	BLCA
TCGA-KQ-A41O-01	-8.46464	Tumor	BLCA
TCGA-KQ-A41P-01	0.759304	Tumor	BLCA
TCGA-KQ-A41Q-01	-3.03331	Tumor	BLCA
TCGA-KQ-A41R-01	-7.21443	Tumor	BLCA
TCGA-KQ-A41S-01	4.41316	Tumor	BLCA
TCGA-LC-A66R-01	2.81372	Tumor	BLCA
TCGA-LT-A5Z6-01	-5.65393	Tumor	BLCA
TCGA-LT-A8JT-01	-5.97343	Tumor	BLCA
TCGA-MV-A51V-01	-2.9818	Tumor	BLCA
TCGA-PQ-A6FI-01	-3.01601	Tumor	BLCA
TCGA-PQ-A6FN-01	1.02711	Tumor	BLCA
TCGA-R3-A69X-01	3.46817	Tumor	BLCA
TCGA-S5-A6DX-01	-1.04073	Tumor	BLCA
TCGA-S5-AA26-01	-5.75328	Tumor	BLCA
TCGA-SY-A9G0-01	8.72636	Tumor	BLCA
TCGA-SY-A9G5-01	7.14262	Tumor	BLCA
TCGA-UY-A78K-01	-1.80903	Tumor	BLCA
TCGA-UY-A78L-01	3.20657	Tumor	BLCA
TCGA-UY-A78M-01	2.45793	Tumor	BLCA
TCGA-UY-A78N-01	-2.8292	Tumor	BLCA
TCGA-UY-A78O-01	-3.68051	Tumor	BLCA
TCGA-UY-A78P-01	1.84434	Tumor	BLCA
TCGA-UY-A8OB-01	-1.06666	Tumor	BLCA
TCGA-UY-A8OC-01	6.30274	Tumor	BLCA
TCGA-UY-A8OD-01	4.64348	Tumor	BLCA
TCGA-UY-A9PA-01	-3.49813	Tumor	BLCA
TCGA-UY-A9PB-01	8.40791	Tumor	BLCA
TCGA-UY-A9PD-01	1.96851	Tumor	BLCA
TCGA-UY-A9PE-01	0.482644	Tumor	BLCA
TCGA-UY-A9PF-01	-1.70383	Tumor	BLCA
TCGA-UY-A9PH-01	1.74634	Tumor	BLCA
TCGA-XF-A8HB-01	-5.87299	Tumor	BLCA
TCGA-XF-A8HC-01	-7.02983	Tumor	BLCA
TCGA-XF-A8HD-01	2.00008	Tumor	BLCA
TCGA-XF-A8HE-01	0.235633	Tumor	BLCA
TCGA-XF-A8HF-01	-1.61166	Tumor	BLCA
TCGA-XF-A8HG-01	-8.10173	Tumor	BLCA
TCGA-XF-A8HH-01	3.17237	Tumor	BLCA
TCGA-XF-A8HI-01	-4.17574	Tumor	BLCA
TCGA-XF-A9SH-01	-2.68021	Tumor	BLCA
TCGA-XF-A9SI-01	4.4246	Tumor	BLCA
TCGA-XF-A9SJ-01	4.20255	Tumor	BLCA
TCGA-XF-A9SK-01	7.65228	Tumor	BLCA
TCGA-XF-A9SL-01	6.35448	Tumor	BLCA
TCGA-XF-A9SM-01	4.77674	Tumor	BLCA
TCGA-XF-A9SP-01	5.75323	Tumor	BLCA
TCGA-XF-A9ST-01	-4.70381	Tumor	BLCA
TCGA-XF-A9SU-01	4.70166	Tumor	BLCA
TCGA-XF-A9SV-01	4.37331	Tumor	BLCA
TCGA-XF-A9SW-01	8.57198	Tumor	BLCA
TCGA-XF-A9SX-01	9.4222	Tumor	BLCA
TCGA-XF-A9SY-01	8.50303	Tumor	BLCA
TCGA-XF-A9SZ-01	6.18376	Tumor	BLCA
TCGA-XF-A9T0-01	0.238049	Tumor	BLCA
TCGA-XF-A9T2-01	1.13583	Tumor	BLCA
TCGA-XF-A9T3-01	7.43889	Tumor	BLCA
TCGA-XF-A9T4-01	2.96392	Tumor	BLCA
TCGA-XF-A9T5-01	0.210144	Tumor	BLCA
TCGA-XF-A9T6-01	-2.1001	Tumor	BLCA
TCGA-XF-A9T8-01	2.70965	Tumor	BLCA
TCGA-XF-AAME-01	10.9435	Tumor	BLCA
TCGA-XF-AAMG-01	1.59892	Tumor	BLCA
TCGA-XF-AAMH-01	-3.58173	Tumor	BLCA
TCGA-XF-AAMJ-01	9.34737	Tumor	BLCA
TCGA-XF-AAML-01	-7.13383	Tumor	BLCA
TCGA-XF-AAMQ-01	-0.745628	Tumor	BLCA
TCGA-XF-AAMR-01	4.30065	Tumor	BLCA
TCGA-XF-AAMT-01	9.10004	Tumor	BLCA
TCGA-XF-AAMW-01	5.02341	Tumor	BLCA
TCGA-XF-AAMX-01	0.548259	Tumor	BLCA
TCGA-XF-AAMY-01	4.8328	Tumor	BLCA
TCGA-XF-AAMZ-01	-2.12512	Tumor	BLCA
TCGA-XF-AAN0-01	-0.430281	Tumor	BLCA
TCGA-XF-AAN1-01	-4.88271	Tumor	BLCA
TCGA-XF-AAN2-01	-1.3102	Tumor	BLCA
TCGA-XF-AAN3-01	4.30298	Tumor	BLCA
TCGA-XF-AAN4-01	8.47024	Tumor	BLCA
TCGA-XF-AAN5-01	0.285402	Tumor	BLCA
TCGA-XF-AAN7-01	1.69736	Tumor	BLCA
TCGA-XF-AAN8-01	14.4221	Tumor	BLCA
TCGA-YC-A89H-01	-0.351051	Tumor	BLCA
TCGA-YC-A8S6-01	6.28591	Tumor	BLCA
TCGA-YC-A9TC-01	-3.51251	Tumor	BLCA
TCGA-YF-AA3L-01	-6.24716	Tumor	BLCA
TCGA-YF-AA3M-01	-3.65838	Tumor	BLCA
TCGA-ZF-A9R0-01	-1.65673	Tumor	BLCA
TCGA-ZF-A9R1-01	-0.853532	Tumor	BLCA
TCGA-ZF-A9R2-01	-7.20972	Tumor	BLCA
TCGA-ZF-A9R3-01	-3.83173	Tumor	BLCA
TCGA-ZF-A9R4-01	-6.96342	Tumor	BLCA
TCGA-ZF-A9R5-01	-7.86031	Tumor	BLCA
TCGA-ZF-A9R7-01	-2.87833	Tumor	BLCA
TCGA-ZF-A9R9-01	5.01232	Tumor	BLCA
TCGA-ZF-A9RC-01	4.87253	Tumor	BLCA
TCGA-ZF-A9RD-01	2.9769	Tumor	BLCA
TCGA-ZF-A9RE-01	-5.86821	Tumor	BLCA
TCGA-ZF-A9RF-01	-0.820964	Tumor	BLCA
TCGA-ZF-A9RL-01	-8.0677	Tumor	BLCA
TCGA-ZF-A9RM-01	-7.0393	Tumor	BLCA
TCGA-ZF-A9RN-01	-4.5218	Tumor	BLCA
TCGA-ZF-AA4N-01	0.887767	Tumor	BLCA
TCGA-ZF-AA4R-01	7.57483	Tumor	BLCA
TCGA-ZF-AA4T-01	-6.3856	Tumor	BLCA
TCGA-ZF-AA4U-01	-7.01821	Tumor	BLCA
TCGA-ZF-AA4V-01	1.74385	Tumor	BLCA
TCGA-ZF-AA4W-01	-2.10449	Tumor	BLCA
TCGA-ZF-AA4X-01	-7.08949	Tumor	BLCA
TCGA-ZF-AA51-01	0.788472	Tumor	BLCA
TCGA-ZF-AA52-01	9.44481	Tumor	BLCA
TCGA-ZF-AA53-01	4.55602	Tumor	BLCA
TCGA-ZF-AA54-01	7.28455	Tumor	BLCA
TCGA-ZF-AA56-01	3.58647	Tumor	BLCA
TCGA-ZF-AA58-01	6.791	Tumor	BLCA
TCGA-ZF-AA5H-01	2.99801	Tumor	BLCA
TCGA-ZF-AA5N-01	-3.91239	Tumor	BLCA
TCGA-ZF-AA5P-01	7.2862	Tumor	BLCA
TCGA-3C-AAAU-01	2.98326	Tumor	BRCA
TCGA-3C-AALI-01	5.32616	Tumor	BRCA
TCGA-3C-AALJ-01	6.86621	Tumor	BRCA
TCGA-3C-AALK-01	9.23217	Tumor	BRCA
TCGA-4H-AAAK-01	9.74826	Tumor	BRCA
TCGA-5L-AAT0-01	9.23692	Tumor	BRCA
TCGA-5L-AAT1-01	5.28565	Tumor	BRCA
TCGA-5T-A9QA-01	-4.5353	Tumor	BRCA
TCGA-A1-A0SB-01	3.45998	Tumor	BRCA
TCGA-A1-A0SD-01	9.53811	Tumor	BRCA
TCGA-A1-A0SE-01	7.8377	Tumor	BRCA
TCGA-A1-A0SF-01	4.87407	Tumor	BRCA
TCGA-A1-A0SG-01	6.63578	Tumor	BRCA
TCGA-A1-A0SH-01	12.2758	Tumor	BRCA
TCGA-A1-A0SI-01	10.926	Tumor	BRCA
TCGA-A1-A0SJ-01	7.0504	Tumor	BRCA
TCGA-A1-A0SK-01	0.544091	Tumor	BRCA
TCGA-A1-A0SM-01	9.08417	Tumor	BRCA
TCGA-A1-A0SN-01	7.21789	Tumor	BRCA
TCGA-A1-A0SO-01	-1.12752	Tumor	BRCA
TCGA-A1-A0SP-01	4.25308	Tumor	BRCA
TCGA-A1-A0SQ-01	1.36146	Tumor	BRCA
TCGA-A2-A04N-01	7.93113	Tumor	BRCA
TCGA-A2-A04P-01	4.45449	Tumor	BRCA
TCGA-A2-A04Q-01	6.64877	Tumor	BRCA
TCGA-A2-A04R-01	4.70301	Tumor	BRCA
TCGA-A2-A04T-01	1.42605	Tumor	BRCA
TCGA-A2-A04U-01	3.21717	Tumor	BRCA
TCGA-A2-A04V-01	6.03419	Tumor	BRCA
TCGA-A2-A04W-01	6.7995	Tumor	BRCA
TCGA-A2-A04X-01	2.22852	Tumor	BRCA
TCGA-A2-A04Y-01	2.36603	Tumor	BRCA
TCGA-A2-A0CK-01	4.47369	Tumor	BRCA
TCGA-A2-A0CL-01	9.23417	Tumor	BRCA
TCGA-A2-A0CM-01	7.12741	Tumor	BRCA
TCGA-A2-A0CO-01	8.00201	Tumor	BRCA
TCGA-A2-A0CP-01	9.71365	Tumor	BRCA
TCGA-A2-A0CQ-01	0.12655	Tumor	BRCA
TCGA-A2-A0CR-01	6.20511	Tumor	BRCA
TCGA-A2-A0CS-01	6.76725	Tumor	BRCA
TCGA-A2-A0CT-01	1.05954	Tumor	BRCA
TCGA-A2-A0CU-01	4.18764	Tumor	BRCA
TCGA-A2-A0CV-01	7.90517	Tumor	BRCA
TCGA-A2-A0CW-01	1.62573	Tumor	BRCA
TCGA-A2-A0CX-01	7.95358	Tumor	BRCA
TCGA-A2-A0CY-01	-0.39901	Tumor	BRCA
TCGA-A2-A0CZ-01	10.8604	Tumor	BRCA
TCGA-A2-A0D0-01	0.207154	Tumor	BRCA
TCGA-A2-A0D1-01	1.43776	Tumor	BRCA
TCGA-A2-A0D2-01	6.00448	Tumor	BRCA
TCGA-A2-A0D3-01	2.17211	Tumor	BRCA
TCGA-A2-A0D4-01	0.215559	Tumor	BRCA
TCGA-A2-A0EM-01	7.59257	Tumor	BRCA
TCGA-A2-A0EN-01	9.41073	Tumor	BRCA
TCGA-A2-A0EO-01	9.17564	Tumor	BRCA
TCGA-A2-A0EP-01	10.7849	Tumor	BRCA
TCGA-A2-A0EQ-01	1.5821	Tumor	BRCA
TCGA-A2-A0ER-01	1.37158	Tumor	BRCA
TCGA-A2-A0ES-01	7.75229	Tumor	BRCA
TCGA-A2-A0ET-01	-2.41081	Tumor	BRCA
TCGA-A2-A0EU-01	4.42763	Tumor	BRCA
TCGA-A2-A0EV-01	7.07806	Tumor	BRCA
TCGA-A2-A0EW-01	8.99106	Tumor	BRCA
TCGA-A2-A0EX-01	8.02645	Tumor	BRCA
TCGA-A2-A0EY-01	5.56483	Tumor	BRCA
TCGA-A2-A0ST-01	3.1709	Tumor	BRCA
TCGA-A2-A0SU-01	5.01474	Tumor	BRCA
TCGA-A2-A0SV-01	6.94974	Tumor	BRCA
TCGA-A2-A0SW-01	6.74961	Tumor	BRCA
TCGA-A2-A0SX-01	7.98067	Tumor	BRCA
TCGA-A2-A0SY-01	8.26848	Tumor	BRCA
TCGA-A2-A0T0-01	4.48026	Tumor	BRCA
TCGA-A2-A0T1-01	7.85742	Tumor	BRCA
TCGA-A2-A0T2-01	2.40873	Tumor	BRCA
TCGA-A2-A0T3-01	4.48738	Tumor	BRCA
TCGA-A2-A0T4-01	8.79548	Tumor	BRCA
TCGA-A2-A0T5-01	7.19274	Tumor	BRCA
TCGA-A2-A0T6-01	12.558	Tumor	BRCA
TCGA-A2-A0T7-01	9.4173	Tumor	BRCA
TCGA-A2-A0YC-01	5.75773	Tumor	BRCA
TCGA-A2-A0YD-01	12.0593	Tumor	BRCA
TCGA-A2-A0YE-01	6.7357	Tumor	BRCA
TCGA-A2-A0YF-01	2.11811	Tumor	BRCA
TCGA-A2-A0YG-01	3.38649	Tumor	BRCA
TCGA-A2-A0YH-01	8.09664	Tumor	BRCA
TCGA-A2-A0YI-01	6.64437	Tumor	BRCA
TCGA-A2-A0YJ-01	1.88096	Tumor	BRCA
TCGA-A2-A0YK-01	8.18831	Tumor	BRCA
TCGA-A2-A0YL-01	7.73057	Tumor	BRCA
TCGA-A2-A0YM-01	5.50589	Tumor	BRCA
TCGA-A2-A0YT-01	1.28146	Tumor	BRCA
TCGA-A2-A1FV-01	3.15111	Tumor	BRCA
TCGA-A2-A1FW-01	3.8677	Tumor	BRCA
TCGA-A2-A1FX-01	5.77557	Tumor	BRCA
TCGA-A2-A1FZ-01	8.5119	Tumor	BRCA
TCGA-A2-A1G0-01	6.95244	Tumor	BRCA
TCGA-A2-A1G1-01	7.84483	Tumor	BRCA
TCGA-A2-A1G4-01	1.17655	Tumor	BRCA
TCGA-A2-A1G6-01	6.35815	Tumor	BRCA
TCGA-A2-A259-01	8.01302	Tumor	BRCA
TCGA-A2-A25A-01	9.00492	Tumor	BRCA
TCGA-A2-A25B-01	6.82262	Tumor	BRCA
TCGA-A2-A25C-01	6.77374	Tumor	BRCA
TCGA-A2-A25D-01	2.18493	Tumor	BRCA
TCGA-A2-A25E-01	3.954	Tumor	BRCA
TCGA-A2-A25F-01	9.63094	Tumor	BRCA
TCGA-A2-A3KC-01	7.78385	Tumor	BRCA
TCGA-A2-A3KD-01	4.67604	Tumor	BRCA
TCGA-A2-A3XS-01	4.74157	Tumor	BRCA
TCGA-A2-A3XT-01	3.68275	Tumor	BRCA
TCGA-A2-A3XU-01	-4.26365	Tumor	BRCA
TCGA-A2-A3XV-01	-0.728295	Tumor	BRCA
TCGA-A2-A3XW-01	4.51778	Tumor	BRCA
TCGA-A2-A3XX-01	3.74232	Tumor	BRCA
TCGA-A2-A3XY-01	11.1605	Tumor	BRCA
TCGA-A2-A3XZ-01	3.63287	Tumor	BRCA
TCGA-A2-A3Y0-01	-0.544767	Tumor	BRCA
TCGA-A2-A4RW-01	6.3231	Tumor	BRCA
TCGA-A2-A4RX-01	13.8555	Tumor	BRCA
TCGA-A2-A4RY-01	9.00573	Tumor	BRCA
TCGA-A2-A4S0-01	0.0634498	Tumor	BRCA
TCGA-A2-A4S1-01	7.33677	Tumor	BRCA
TCGA-A2-A4S2-01	5.1664	Tumor	BRCA
TCGA-A2-A4S3-01	3.7299	Tumor	BRCA
TCGA-A7-A0CD-01	2.14573	Tumor	BRCA
TCGA-A7-A0CE-01	4.52297	Tumor	BRCA
TCGA-A7-A0CG-01	7.5174	Tumor	BRCA
TCGA-A7-A0CH-01	6.22227	Tumor	BRCA
TCGA-A7-A0CJ-01	1.89191	Tumor	BRCA
TCGA-A7-A0D9-01	4.83743	Tumor	BRCA
TCGA-A7-A0DA-01	7.84309	Tumor	BRCA
TCGA-A7-A0DB-01	9.00052	Tumor	BRCA
TCGA-A7-A0DC-01	2.52025	Tumor	BRCA
TCGA-A7-A13D-01	9.74072	Tumor	BRCA
TCGA-A7-A13E-01	5.16814	Tumor	BRCA
TCGA-A7-A13F-01	3.83249	Tumor	BRCA
TCGA-A7-A13G-01	7.52079	Tumor	BRCA
TCGA-A7-A13H-01	8.23964	Tumor	BRCA
TCGA-A7-A26E-01	7.14185	Tumor	BRCA
TCGA-A7-A26F-01	11.498	Tumor	BRCA
TCGA-A7-A26G-01	10.6813	Tumor	BRCA
TCGA-A7-A26H-01	8.39317	Tumor	BRCA
TCGA-A7-A26I-01	12.0095	Tumor	BRCA
TCGA-A7-A26J-01	6.58322	Tumor	BRCA
TCGA-A7-A2KD-01	7.42273	Tumor	BRCA
TCGA-A7-A3IY-01	8.47519	Tumor	BRCA
TCGA-A7-A3IZ-01	0.211056	Tumor	BRCA
TCGA-A7-A3J0-01	-0.617195	Tumor	BRCA
TCGA-A7-A3J1-01	5.4633	Tumor	BRCA
TCGA-A7-A3RF-01	1.40696	Tumor	BRCA
TCGA-A7-A425-01	6.20359	Tumor	BRCA
TCGA-A7-A426-01	6.91239	Tumor	BRCA
TCGA-A7-A4SA-01	7.28139	Tumor	BRCA
TCGA-A7-A4SB-01	3.71986	Tumor	BRCA
TCGA-A7-A4SC-01	6.47575	Tumor	BRCA
TCGA-A7-A4SD-01	7.75786	Tumor	BRCA
TCGA-A7-A4SE-01	10.3155	Tumor	BRCA
TCGA-A7-A4SF-01	2.04484	Tumor	BRCA
TCGA-A7-A56D-01	7.25457	Tumor	BRCA
TCGA-A7-A5ZV-01	1.51217	Tumor	BRCA
TCGA-A7-A5ZW-01	9.16684	Tumor	BRCA
TCGA-A7-A5ZX-01	7.8251	Tumor	BRCA
TCGA-A7-A6VV-01	10.2045	Tumor	BRCA
TCGA-A7-A6VW-01	2.65342	Tumor	BRCA
TCGA-A7-A6VX-01	6.45358	Tumor	BRCA
TCGA-A7-A6VY-01	8.25385	Tumor	BRCA
TCGA-A8-A06N-01	-6.26141	Tumor	BRCA
TCGA-A8-A06O-01	2.80754	Tumor	BRCA
TCGA-A8-A06P-01	10.1151	Tumor	BRCA
TCGA-A8-A06Q-01	-3.01023	Tumor	BRCA
TCGA-A8-A06R-01	9.08348	Tumor	BRCA
TCGA-A8-A06T-01	3.08322	Tumor	BRCA
TCGA-A8-A06U-01	2.76505	Tumor	BRCA
TCGA-A8-A06X-01	2.06561	Tumor	BRCA
TCGA-A8-A06Y-01	-1.66773	Tumor	BRCA
TCGA-A8-A06Z-01	-2.35259	Tumor	BRCA
TCGA-A8-A075-01	7.51283	Tumor	BRCA
TCGA-A8-A076-01	7.89865	Tumor	BRCA
TCGA-A8-A079-01	2.05061	Tumor	BRCA
TCGA-A8-A07B-01	5.69343	Tumor	BRCA
TCGA-A8-A07C-01	2.98655	Tumor	BRCA
TCGA-A8-A07E-01	9.61867	Tumor	BRCA
TCGA-A8-A07F-01	5.68302	Tumor	BRCA
TCGA-A8-A07G-01	11.259	Tumor	BRCA
TCGA-A8-A07I-01	8.99009	Tumor	BRCA
TCGA-A8-A07J-01	9.25556	Tumor	BRCA
TCGA-A8-A07L-01	4.79787	Tumor	BRCA
TCGA-A8-A07O-01	1.35506	Tumor	BRCA
TCGA-A8-A07P-01	3.12685	Tumor	BRCA
TCGA-A8-A07R-01	1.17887	Tumor	BRCA
TCGA-A8-A07S-01	3.83603	Tumor	BRCA
TCGA-A8-A07U-01	5.37569	Tumor	BRCA
TCGA-A8-A07W-01	5.62645	Tumor	BRCA
TCGA-A8-A07Z-01	0.512412	Tumor	BRCA
TCGA-A8-A081-01	0.0608746	Tumor	BRCA
TCGA-A8-A082-01	4.88353	Tumor	BRCA
TCGA-A8-A083-01	-1.16083	Tumor	BRCA
TCGA-A8-A084-01	6.27733	Tumor	BRCA
TCGA-A8-A085-01	5.13923	Tumor	BRCA
TCGA-A8-A086-01	7.61853	Tumor	BRCA
TCGA-A8-A08A-01	5.24159	Tumor	BRCA
TCGA-A8-A08B-01	0.973537	Tumor	BRCA
TCGA-A8-A08C-01	2.4101	Tumor	BRCA
TCGA-A8-A08F-01	7.29595	Tumor	BRCA
TCGA-A8-A08G-01	4.48781	Tumor	BRCA
TCGA-A8-A08H-01	8.60589	Tumor	BRCA
TCGA-A8-A08I-01	0.708962	Tumor	BRCA
TCGA-A8-A08J-01	6.976	Tumor	BRCA
TCGA-A8-A08L-01	2.73337	Tumor	BRCA
TCGA-A8-A08O-01	8.63698	Tumor	BRCA
TCGA-A8-A08P-01	6.58039	Tumor	BRCA
TCGA-A8-A08R-01	6.10503	Tumor	BRCA
TCGA-A8-A08S-01	4.80797	Tumor	BRCA
TCGA-A8-A08T-01	5.07499	Tumor	BRCA
TCGA-A8-A08X-01	8.28115	Tumor	BRCA
TCGA-A8-A08Z-01	12.1545	Tumor	BRCA
TCGA-A8-A090-01	6.08747	Tumor	BRCA
TCGA-A8-A091-01	3.28827	Tumor	BRCA
TCGA-A8-A092-01	3.14581	Tumor	BRCA
TCGA-A8-A093-01	5.83916	Tumor	BRCA
TCGA-A8-A094-01	5.769	Tumor	BRCA
TCGA-A8-A095-01	5.86052	Tumor	BRCA
TCGA-A8-A096-01	9.9867	Tumor	BRCA
TCGA-A8-A097-01	9.08899	Tumor	BRCA
TCGA-A8-A099-01	3.19995	Tumor	BRCA
TCGA-A8-A09A-01	8.5653	Tumor	BRCA
TCGA-A8-A09B-01	5.70141	Tumor	BRCA
TCGA-A8-A09D-01	8.91269	Tumor	BRCA
TCGA-A8-A09E-01	2.22455	Tumor	BRCA
TCGA-A8-A09G-01	2.39581	Tumor	BRCA
TCGA-A8-A09I-01	5.24649	Tumor	BRCA
TCGA-A8-A09K-01	-2.05001	Tumor	BRCA
TCGA-A8-A09M-01	3.13326	Tumor	BRCA
TCGA-A8-A09N-01	4.40851	Tumor	BRCA
TCGA-A8-A09Q-01	4.75239	Tumor	BRCA
TCGA-A8-A09R-01	7.69383	Tumor	BRCA
TCGA-A8-A09T-01	5.80195	Tumor	BRCA
TCGA-A8-A09V-01	6.89365	Tumor	BRCA
TCGA-A8-A09W-01	4.33033	Tumor	BRCA
TCGA-A8-A09X-01	6.04085	Tumor	BRCA
TCGA-A8-A09Z-01	-0.340553	Tumor	BRCA
TCGA-A8-A0A1-01	8.76547	Tumor	BRCA
TCGA-A8-A0A2-01	5.48347	Tumor	BRCA
TCGA-A8-A0A4-01	7.06791	Tumor	BRCA
TCGA-A8-A0A6-01	5.40746	Tumor	BRCA
TCGA-A8-A0A7-01	8.77845	Tumor	BRCA
TCGA-A8-A0A9-01	6.46756	Tumor	BRCA
TCGA-A8-A0AB-01	3.45239	Tumor	BRCA
TCGA-A8-A0AD-01	6.87235	Tumor	BRCA
TCGA-AC-A23C-01	7.22107	Tumor	BRCA
TCGA-AC-A23E-01	11.9855	Tumor	BRCA
TCGA-AC-A23G-01	14.1167	Tumor	BRCA
TCGA-AC-A23H-01	6.5795	Tumor	BRCA
TCGA-AC-A2B8-01	9.93606	Tumor	BRCA
TCGA-AC-A2BK-01	-1.28333	Tumor	BRCA
TCGA-AC-A2BM-01	2.72338	Tumor	BRCA
TCGA-AC-A2FB-01	5.14157	Tumor	BRCA
TCGA-AC-A2FE-01	7.12399	Tumor	BRCA
TCGA-AC-A2FF-01	8.0731	Tumor	BRCA
TCGA-AC-A2FG-01	5.54897	Tumor	BRCA
TCGA-AC-A2FK-01	5.99934	Tumor	BRCA
TCGA-AC-A2FM-01	4.40586	Tumor	BRCA
TCGA-AC-A2FO-01	6.89262	Tumor	BRCA
TCGA-AC-A2QH-01	3.51759	Tumor	BRCA
TCGA-AC-A2QI-01	7.51593	Tumor	BRCA
TCGA-AC-A2QJ-01	6.7007	Tumor	BRCA
TCGA-AC-A3BB-01	8.8561	Tumor	BRCA
TCGA-AC-A3EH-01	4.56597	Tumor	BRCA
TCGA-AC-A3HN-01	10.0805	Tumor	BRCA
TCGA-AC-A3OD-01	4.94921	Tumor	BRCA
TCGA-AC-A3QP-01	6.35386	Tumor	BRCA
TCGA-AC-A3QQ-01	5.74805	Tumor	BRCA
TCGA-AC-A3TM-01	4.09925	Tumor	BRCA
TCGA-AC-A3TN-01	3.70666	Tumor	BRCA
TCGA-AC-A3W5-01	10.8285	Tumor	BRCA
TCGA-AC-A3W6-01	10.0601	Tumor	BRCA
TCGA-AC-A3W7-01	8.4889	Tumor	BRCA
TCGA-AC-A3YI-01	11.6778	Tumor	BRCA
TCGA-AC-A3YJ-01	-0.72215	Tumor	BRCA
TCGA-AC-A4ZE-01	1.60517	Tumor	BRCA
TCGA-AC-A5EH-01	9.61599	Tumor	BRCA
TCGA-AC-A5XS-01	4.8465	Tumor	BRCA
TCGA-AC-A5XU-01	6.59996	Tumor	BRCA
TCGA-AC-A62V-01	2.50651	Tumor	BRCA
TCGA-AC-A62X-01	-1.81255	Tumor	BRCA
TCGA-AC-A62Y-01	4.85232	Tumor	BRCA
TCGA-AC-A6IV-01	11.0386	Tumor	BRCA
TCGA-AC-A6IW-01	-1.78802	Tumor	BRCA
TCGA-AC-A6IX-01	8.21641	Tumor	BRCA
TCGA-AC-A6IX-06	2.58444	Tumor	BRCA
TCGA-AC-A6NO-01	5.05123	Tumor	BRCA
TCGA-AC-A7VB-01	-1.09891	Tumor	BRCA
TCGA-AC-A7VC-01	8.01766	Tumor	BRCA
TCGA-AC-A8OP-01	4.71066	Tumor	BRCA
TCGA-AC-A8OQ-01	7.7176	Tumor	BRCA
TCGA-AC-A8OR-01	-1.63791	Tumor	BRCA
TCGA-AC-A8OS-01	7.04773	Tumor	BRCA
TCGA-AN-A03X-01	10.5174	Tumor	BRCA
TCGA-AN-A03Y-01	2.05916	Tumor	BRCA
TCGA-AN-A041-01	6.6593	Tumor	BRCA
TCGA-AN-A046-01	5.36668	Tumor	BRCA
TCGA-AN-A049-01	6.61577	Tumor	BRCA
TCGA-AN-A04A-01	8.81928	Tumor	BRCA
TCGA-AN-A04C-01	-0.18026	Tumor	BRCA
TCGA-AN-A04D-01	-1.75477	Tumor	BRCA
TCGA-AN-A0AJ-01	3.77351	Tumor	BRCA
TCGA-AN-A0AK-01	-0.242585	Tumor	BRCA
TCGA-AN-A0AL-01	8.28467	Tumor	BRCA
TCGA-AN-A0AM-01	6.29283	Tumor	BRCA
TCGA-AN-A0AR-01	0.0696616	Tumor	BRCA
TCGA-AN-A0AS-01	9.87147	Tumor	BRCA
TCGA-AN-A0AT-01	3.24889	Tumor	BRCA
TCGA-AN-A0FD-01	7.38317	Tumor	BRCA
TCGA-AN-A0FF-01	5.98562	Tumor	BRCA
TCGA-AN-A0FJ-01	4.13429	Tumor	BRCA
TCGA-AN-A0FK-01	2.81676	Tumor	BRCA
TCGA-AN-A0FL-01	-1.30972	Tumor	BRCA
TCGA-AN-A0FN-01	13.1933	Tumor	BRCA
TCGA-AN-A0FS-01	6.49232	Tumor	BRCA
TCGA-AN-A0FT-01	4.72292	Tumor	BRCA
TCGA-AN-A0FV-01	6.84808	Tumor	BRCA
TCGA-AN-A0FW-01	2.93425	Tumor	BRCA
TCGA-AN-A0FX-01	6.69045	Tumor	BRCA
TCGA-AN-A0FY-01	6.07598	Tumor	BRCA
TCGA-AN-A0FZ-01	4.58025	Tumor	BRCA
TCGA-AN-A0G0-01	4.81082	Tumor	BRCA
TCGA-AN-A0XL-01	7.96773	Tumor	BRCA
TCGA-AN-A0XN-01	13.6058	Tumor	BRCA
TCGA-AN-A0XO-01	8.15899	Tumor	BRCA
TCGA-AN-A0XP-01	5.88822	Tumor	BRCA
TCGA-AN-A0XR-01	4.02823	Tumor	BRCA
TCGA-AN-A0XS-01	10.1686	Tumor	BRCA
TCGA-AN-A0XT-01	2.60307	Tumor	BRCA
TCGA-AN-A0XU-01	3.25309	Tumor	BRCA
TCGA-AN-A0XV-01	7.71056	Tumor	BRCA
TCGA-AN-A0XW-01	10.6388	Tumor	BRCA
TCGA-AO-A03L-01	7.6503	Tumor	BRCA
TCGA-AO-A03M-01	4.07166	Tumor	BRCA
TCGA-AO-A03N-01	4.85942	Tumor	BRCA
TCGA-AO-A03O-01	0.214316	Tumor	BRCA
TCGA-AO-A03P-01	1.01508	Tumor	BRCA
TCGA-AO-A03R-01	1.59128	Tumor	BRCA
TCGA-AO-A03T-01	0.370762	Tumor	BRCA
TCGA-AO-A03U-01	9.04015	Tumor	BRCA
TCGA-AO-A03V-01	3.59721	Tumor	BRCA
TCGA-AO-A0J2-01	2.48411	Tumor	BRCA
TCGA-AO-A0J3-01	-2.51201	Tumor	BRCA
TCGA-AO-A0J4-01	6.35543	Tumor	BRCA
TCGA-AO-A0J5-01	9.94352	Tumor	BRCA
TCGA-AO-A0J6-01	1.91822	Tumor	BRCA
TCGA-AO-A0J7-01	2.10704	Tumor	BRCA
TCGA-AO-A0J8-01	6.02497	Tumor	BRCA
TCGA-AO-A0J9-01	6.06559	Tumor	BRCA
TCGA-AO-A0JA-01	8.62205	Tumor	BRCA
TCGA-AO-A0JB-01	-0.121826	Tumor	BRCA
TCGA-AO-A0JC-01	1.9128	Tumor	BRCA
TCGA-AO-A0JD-01	-0.841955	Tumor	BRCA
TCGA-AO-A0JE-01	10.118	Tumor	BRCA
TCGA-AO-A0JF-01	9.52252	Tumor	BRCA
TCGA-AO-A0JG-01	4.80143	Tumor	BRCA
TCGA-AO-A0JI-01	0.735664	Tumor	BRCA
TCGA-AO-A0JJ-01	7.22258	Tumor	BRCA
TCGA-AO-A0JL-01	0.744371	Tumor	BRCA
TCGA-AO-A0JM-01	8.82269	Tumor	BRCA
TCGA-AO-A124-01	1.47833	Tumor	BRCA
TCGA-AO-A125-01	-4.18455	Tumor	BRCA
TCGA-AO-A126-01	8.15597	Tumor	BRCA
TCGA-AO-A128-01	3.30343	Tumor	BRCA
TCGA-AO-A129-01	5.29584	Tumor	BRCA
TCGA-AO-A12A-01	7.93628	Tumor	BRCA
TCGA-AO-A12B-01	-1.61322	Tumor	BRCA
TCGA-AO-A12C-01	9.33167	Tumor	BRCA
TCGA-AO-A12D-01	8.01367	Tumor	BRCA
TCGA-AO-A12E-01	4.62244	Tumor	BRCA
TCGA-AO-A12F-01	7.80476	Tumor	BRCA
TCGA-AO-A12G-01	3.6763	Tumor	BRCA
TCGA-AO-A12H-01	0.0922559	Tumor	BRCA
TCGA-AO-A1KO-01	4.68647	Tumor	BRCA
TCGA-AO-A1KP-01	2.11161	Tumor	BRCA
TCGA-AO-A1KQ-01	5.53234	Tumor	BRCA
TCGA-AO-A1KR-01	-0.722054	Tumor	BRCA
TCGA-AO-A1KS-01	2.98768	Tumor	BRCA
TCGA-AO-A1KT-01	8.14851	Tumor	BRCA
TCGA-AQ-A04H-01	2.49887	Tumor	BRCA
TCGA-AQ-A04J-01	7.27101	Tumor	BRCA
TCGA-AQ-A04L-01	5.01989	Tumor	BRCA
TCGA-AQ-A0Y5-01	7.98628	Tumor	BRCA
TCGA-AQ-A1H2-01	0.588707	Tumor	BRCA
TCGA-AQ-A1H3-01	8.03494	Tumor	BRCA
TCGA-AQ-A54N-01	-3.72438	Tumor	BRCA
TCGA-AQ-A54O-01	2.78478	Tumor	BRCA
TCGA-AQ-A7U7-01	10.4753	Tumor	BRCA
TCGA-AR-A0TP-01	4.42726	Tumor	BRCA
TCGA-AR-A0TQ-01	3.68531	Tumor	BRCA
TCGA-AR-A0TR-01	-3.41216	Tumor	BRCA
TCGA-AR-A0TS-01	6.36867	Tumor	BRCA
TCGA-AR-A0TT-01	8.56845	Tumor	BRCA
TCGA-AR-A0TU-01	-1.14476	Tumor	BRCA
TCGA-AR-A0TV-01	-1.18029	Tumor	BRCA
TCGA-AR-A0TW-01	2.10066	Tumor	BRCA
TCGA-AR-A0TX-01	6.17901	Tumor	BRCA
TCGA-AR-A0TY-01	0.468987	Tumor	BRCA
TCGA-AR-A0TZ-01	6.10819	Tumor	BRCA
TCGA-AR-A0U0-01	2.18766	Tumor	BRCA
TCGA-AR-A0U2-01	1.97337	Tumor	BRCA
TCGA-AR-A0U3-01	1.87716	Tumor	BRCA
TCGA-AR-A0U4-01	5.48371	Tumor	BRCA
TCGA-AR-A1AH-01	2.30172	Tumor	BRCA
TCGA-AR-A1AI-01	2.25544	Tumor	BRCA
TCGA-AR-A1AJ-01	7.08855	Tumor	BRCA
TCGA-AR-A1AK-01	6.53741	Tumor	BRCA
TCGA-AR-A1AL-01	8.58043	Tumor	BRCA
TCGA-AR-A1AM-01	7.24148	Tumor	BRCA
TCGA-AR-A1AN-01	8.12514	Tumor	BRCA
TCGA-AR-A1AO-01	8.79391	Tumor	BRCA
TCGA-AR-A1AP-01	6.85902	Tumor	BRCA
TCGA-AR-A1AQ-01	4.27589	Tumor	BRCA
TCGA-AR-A1AR-01	6.89094	Tumor	BRCA
TCGA-AR-A1AS-01	4.18833	Tumor	BRCA
TCGA-AR-A1AT-01	3.89014	Tumor	BRCA
TCGA-AR-A1AU-01	7.17731	Tumor	BRCA
TCGA-AR-A1AV-01	5.63057	Tumor	BRCA
TCGA-AR-A1AW-01	5.83655	Tumor	BRCA
TCGA-AR-A1AX-01	7.15537	Tumor	BRCA
TCGA-AR-A1AY-01	5.89458	Tumor	BRCA
TCGA-AR-A24H-01	1.18265	Tumor	BRCA
TCGA-AR-A24K-01	2.26471	Tumor	BRCA
TCGA-AR-A24L-01	9.32035	Tumor	BRCA
TCGA-AR-A24M-01	9.0057	Tumor	BRCA
TCGA-AR-A24N-01	7.07104	Tumor	BRCA
TCGA-AR-A24O-01	10.3826	Tumor	BRCA
TCGA-AR-A24P-01	9.21292	Tumor	BRCA
TCGA-AR-A24Q-01	9.58154	Tumor	BRCA
TCGA-AR-A24R-01	5.41004	Tumor	BRCA
TCGA-AR-A24S-01	9.03764	Tumor	BRCA
TCGA-AR-A24T-01	8.41124	Tumor	BRCA
TCGA-AR-A24U-01	8.19701	Tumor	BRCA
TCGA-AR-A24V-01	11.1698	Tumor	BRCA
TCGA-AR-A24W-01	7.88893	Tumor	BRCA
TCGA-AR-A24X-01	8.6761	Tumor	BRCA
TCGA-AR-A24Z-01	2.84517	Tumor	BRCA
TCGA-AR-A250-01	9.99812	Tumor	BRCA
TCGA-AR-A251-01	4.37922	Tumor	BRCA
TCGA-AR-A252-01	5.7041	Tumor	BRCA
TCGA-AR-A254-01	7.01613	Tumor	BRCA
TCGA-AR-A255-01	8.24153	Tumor	BRCA
TCGA-AR-A256-01	4.37997	Tumor	BRCA
TCGA-AR-A2LE-01	1.63274	Tumor	BRCA
TCGA-AR-A2LH-01	5.8597	Tumor	BRCA
TCGA-AR-A2LJ-01	5.49846	Tumor	BRCA
TCGA-AR-A2LK-01	5.53225	Tumor	BRCA
TCGA-AR-A2LL-01	3.24298	Tumor	BRCA
TCGA-AR-A2LM-01	10.4417	Tumor	BRCA
TCGA-AR-A2LN-01	10.6685	Tumor	BRCA
TCGA-AR-A2LO-01	8.36028	Tumor	BRCA
TCGA-AR-A2LQ-01	11.4796	Tumor	BRCA
TCGA-AR-A2LR-01	7.23252	Tumor	BRCA
TCGA-AR-A5QM-01	7.84541	Tumor	BRCA
TCGA-AR-A5QN-01	6.18251	Tumor	BRCA
TCGA-AR-A5QP-01	7.17883	Tumor	BRCA
TCGA-AR-A5QQ-01	7.77344	Tumor	BRCA
TCGA-B6-A0I1-01	-1.58694	Tumor	BRCA
TCGA-B6-A0I2-01	-0.275803	Tumor	BRCA
TCGA-B6-A0I5-01	4.58453	Tumor	BRCA
TCGA-B6-A0I6-01	7.86301	Tumor	BRCA
TCGA-B6-A0I8-01	3.31308	Tumor	BRCA
TCGA-B6-A0I9-01	1.1925	Tumor	BRCA
TCGA-B6-A0IA-01	-2.38374	Tumor	BRCA
TCGA-B6-A0IB-01	1.02557	Tumor	BRCA
TCGA-B6-A0IC-01	-3.67034	Tumor	BRCA
TCGA-B6-A0IE-01	2.3727	Tumor	BRCA
TCGA-B6-A0IG-01	3.54138	Tumor	BRCA
TCGA-B6-A0IH-01	6.39229	Tumor	BRCA
TCGA-B6-A0IJ-01	0.996769	Tumor	BRCA
TCGA-B6-A0IK-01	3.70298	Tumor	BRCA
TCGA-B6-A0IM-01	5.39359	Tumor	BRCA
TCGA-B6-A0IN-01	2.98514	Tumor	BRCA
TCGA-B6-A0IO-01	0.216408	Tumor	BRCA
TCGA-B6-A0IP-01	5.15345	Tumor	BRCA
TCGA-B6-A0IQ-01	0.944357	Tumor	BRCA
TCGA-B6-A0RE-01	5.52541	Tumor	BRCA
TCGA-B6-A0RG-01	4.55456	Tumor	BRCA
TCGA-B6-A0RH-01	6.55313	Tumor	BRCA
TCGA-B6-A0RI-01	8.63525	Tumor	BRCA
TCGA-B6-A0RL-01	-4.6151	Tumor	BRCA
TCGA-B6-A0RM-01	1.15023	Tumor	BRCA
TCGA-B6-A0RN-01	7.92948	Tumor	BRCA
TCGA-B6-A0RO-01	-0.107442	Tumor	BRCA
TCGA-B6-A0RP-01	8.55844	Tumor	BRCA
TCGA-B6-A0RQ-01	4.72407	Tumor	BRCA
TCGA-B6-A0RS-01	4.60149	Tumor	BRCA
TCGA-B6-A0RT-01	5.56347	Tumor	BRCA
TCGA-B6-A0RU-01	4.99939	Tumor	BRCA
TCGA-B6-A0RV-01	3.90533	Tumor	BRCA
TCGA-B6-A0WS-01	6.97418	Tumor	BRCA
TCGA-B6-A0WT-01	8.40115	Tumor	BRCA
TCGA-B6-A0WV-01	1.91218	Tumor	BRCA
TCGA-B6-A0WW-01	4.77326	Tumor	BRCA
TCGA-B6-A0WX-01	11.258	Tumor	BRCA
TCGA-B6-A0WY-01	7.50739	Tumor	BRCA
TCGA-B6-A0WZ-01	4.19231	Tumor	BRCA
TCGA-B6-A0X0-01	0.919062	Tumor	BRCA
TCGA-B6-A0X1-01	-1.36825	Tumor	BRCA
TCGA-B6-A0X4-01	-0.71473	Tumor	BRCA
TCGA-B6-A0X5-01	1.36505	Tumor	BRCA
TCGA-B6-A0X7-01	6.43206	Tumor	BRCA
TCGA-B6-A1KC-01	-2.54326	Tumor	BRCA
TCGA-B6-A1KF-01	2.39995	Tumor	BRCA
TCGA-B6-A1KI-01	4.24698	Tumor	BRCA
TCGA-B6-A1KN-01	4.00655	Tumor	BRCA
TCGA-B6-A2IU-01	1.39555	Tumor	BRCA
TCGA-B6-A3ZX-01	4.09027	Tumor	BRCA
TCGA-B6-A400-01	9.04531	Tumor	BRCA
TCGA-B6-A401-01	7.7111	Tumor	BRCA
TCGA-B6-A402-01	2.56822	Tumor	BRCA
TCGA-B6-A408-01	6.65184	Tumor	BRCA
TCGA-B6-A409-01	1.71703	Tumor	BRCA
TCGA-B6-A40B-01	7.35318	Tumor	BRCA
TCGA-B6-A40C-01	7.65144	Tumor	BRCA
TCGA-BH-A0AU-01	7.81702	Tumor	BRCA
TCGA-BH-A0AV-01	12.6191	Tumor	BRCA
TCGA-BH-A0AW-01	5.82576	Tumor	BRCA
TCGA-BH-A0AY-01	8.21953	Tumor	BRCA
TCGA-BH-A0AZ-01	11.3904	Tumor	BRCA
TCGA-BH-A0B0-01	8.66099	Tumor	BRCA
TCGA-BH-A0B1-01	4.80517	Tumor	BRCA
TCGA-BH-A0B2-01	9.33982	Tumor	BRCA
TCGA-BH-A0B3-01	6.88615	Tumor	BRCA
TCGA-BH-A0B4-01	7.92065	Tumor	BRCA
TCGA-BH-A0B5-01	7.27622	Tumor	BRCA
TCGA-BH-A0B6-01	5.17866	Tumor	BRCA
TCGA-BH-A0B7-01	8.46445	Tumor	BRCA
TCGA-BH-A0B8-01	3.84044	Tumor	BRCA
TCGA-BH-A0B9-01	-0.643215	Tumor	BRCA
TCGA-BH-A0BA-01	5.4235	Tumor	BRCA
TCGA-BH-A0BC-01	6.57791	Tumor	BRCA
TCGA-BH-A0BD-01	6.55047	Tumor	BRCA
TCGA-BH-A0BF-01	10.3745	Tumor	BRCA
TCGA-BH-A0BG-01	3.53795	Tumor	BRCA
TCGA-BH-A0BJ-01	8.21618	Tumor	BRCA
TCGA-BH-A0BL-01	12.326	Tumor	BRCA
TCGA-BH-A0BM-01	7.01391	Tumor	BRCA
TCGA-BH-A0BO-01	11.2142	Tumor	BRCA
TCGA-BH-A0BP-01	10.4049	Tumor	BRCA
TCGA-BH-A0BQ-01	9.93427	Tumor	BRCA
TCGA-BH-A0BR-01	11.2398	Tumor	BRCA
TCGA-BH-A0BT-01	4.15352	Tumor	BRCA
TCGA-BH-A0BV-01	6.46623	Tumor	BRCA
TCGA-BH-A0BW-01	4.45419	Tumor	BRCA
TCGA-BH-A0BZ-01	9.02546	Tumor	BRCA
TCGA-BH-A0C0-01	2.86952	Tumor	BRCA
TCGA-BH-A0C1-01	6.75349	Tumor	BRCA
TCGA-BH-A0C3-01	7.73892	Tumor	BRCA
TCGA-BH-A0C7-01	6.20094	Tumor	BRCA
TCGA-BH-A0DD-01	5.3851	Tumor	BRCA
TCGA-BH-A0DE-01	8.67053	Tumor	BRCA
TCGA-BH-A0DG-01	9.57374	Tumor	BRCA
TCGA-BH-A0DH-01	3.98171	Tumor	BRCA
TCGA-BH-A0DI-01	11.7594	Tumor	BRCA
TCGA-BH-A0DK-01	7.83349	Tumor	BRCA
TCGA-BH-A0DL-01	2.42378	Tumor	BRCA
TCGA-BH-A0DO-01	4.3254	Tumor	BRCA
TCGA-BH-A0DP-01	8.74089	Tumor	BRCA
TCGA-BH-A0DQ-01	9.79283	Tumor	BRCA
TCGA-BH-A0DS-01	6.20782	Tumor	BRCA
TCGA-BH-A0DT-01	7.60706	Tumor	BRCA
TCGA-BH-A0DV-01	11.6154	Tumor	BRCA
TCGA-BH-A0DX-01	9.84448	Tumor	BRCA
TCGA-BH-A0DZ-01	8.23409	Tumor	BRCA
TCGA-BH-A0E0-01	-2.21411	Tumor	BRCA
TCGA-BH-A0E1-01	4.37303	Tumor	BRCA
TCGA-BH-A0E2-01	8.20367	Tumor	BRCA
TCGA-BH-A0E6-01	2.66307	Tumor	BRCA
TCGA-BH-A0E7-01	4.01423	Tumor	BRCA
TCGA-BH-A0E9-01	6.05767	Tumor	BRCA
TCGA-BH-A0EA-01	8.8675	Tumor	BRCA
TCGA-BH-A0EB-01	7.48877	Tumor	BRCA
TCGA-BH-A0EE-01	-3.43594	Tumor	BRCA
TCGA-BH-A0EI-01	8.32169	Tumor	BRCA
TCGA-BH-A0GY-01	6.37009	Tumor	BRCA
TCGA-BH-A0GZ-01	6.42886	Tumor	BRCA
TCGA-BH-A0H0-01	-1.6119	Tumor	BRCA
TCGA-BH-A0H3-01	8.10002	Tumor	BRCA
TCGA-BH-A0H5-01	4.77606	Tumor	BRCA
TCGA-BH-A0H6-01	7.66451	Tumor	BRCA
TCGA-BH-A0H7-01	7.12118	Tumor	BRCA
TCGA-BH-A0H9-01	3.60746	Tumor	BRCA
TCGA-BH-A0HA-01	9.14303	Tumor	BRCA
TCGA-BH-A0HB-01	3.91054	Tumor	BRCA
TCGA-BH-A0HF-01	7.77676	Tumor	BRCA
TCGA-BH-A0HI-01	6.07251	Tumor	BRCA
TCGA-BH-A0HK-01	4.01426	Tumor	BRCA
TCGA-BH-A0HL-01	2.00049	Tumor	BRCA
TCGA-BH-A0HN-01	-3.11436	Tumor	BRCA
TCGA-BH-A0HO-01	1.73098	Tumor	BRCA
TCGA-BH-A0HP-01	6.01048	Tumor	BRCA
TCGA-BH-A0HQ-01	8.30718	Tumor	BRCA
TCGA-BH-A0HU-01	2.06612	Tumor	BRCA
TCGA-BH-A0HW-01	-2.80157	Tumor	BRCA
TCGA-BH-A0HX-01	7.81154	Tumor	BRCA
TCGA-BH-A0HY-01	5.49068	Tumor	BRCA
TCGA-BH-A0RX-01	6.83349	Tumor	BRCA
TCGA-BH-A0W3-01	1.2482	Tumor	BRCA
TCGA-BH-A0W4-01	7.36765	Tumor	BRCA
TCGA-BH-A0W5-01	8.24492	Tumor	BRCA
TCGA-BH-A0W7-01	9.21282	Tumor	BRCA
TCGA-BH-A0WA-01	7.09253	Tumor	BRCA
TCGA-BH-A18F-01	8.45811	Tumor	BRCA
TCGA-BH-A18G-01	3.40127	Tumor	BRCA
TCGA-BH-A18H-01	5.3204	Tumor	BRCA
TCGA-BH-A18I-01	10.1842	Tumor	BRCA
TCGA-BH-A18J-01	8.38308	Tumor	BRCA
TCGA-BH-A18K-01	7.6571	Tumor	BRCA
TCGA-BH-A18L-01	-2.43621	Tumor	BRCA
TCGA-BH-A18M-01	9.63169	Tumor	BRCA
TCGA-BH-A18N-01	2.12807	Tumor	BRCA
TCGA-BH-A18P-01	5.79352	Tumor	BRCA
TCGA-BH-A18Q-01	4.58815	Tumor	BRCA
TCGA-BH-A18R-01	2.23127	Tumor	BRCA
TCGA-BH-A18S-01	0.770766	Tumor	BRCA
TCGA-BH-A18T-01	0.90665	Tumor	BRCA
TCGA-BH-A18U-01	5.20187	Tumor	BRCA
TCGA-BH-A18V-01	6.3229	Tumor	BRCA
TCGA-BH-A18V-06	2.65685	Tumor	BRCA
TCGA-BH-A1EN-01	3.14718	Tumor	BRCA
TCGA-BH-A1EO-01	10.3867	Tumor	BRCA
TCGA-BH-A1ES-01	8.28698	Tumor	BRCA
TCGA-BH-A1ES-06	-0.199069	Tumor	BRCA
TCGA-BH-A1ET-01	5.47486	Tumor	BRCA
TCGA-BH-A1EU-01	7.66674	Tumor	BRCA
TCGA-BH-A1EV-01	7.4865	Tumor	BRCA
TCGA-BH-A1EW-01	6.34428	Tumor	BRCA
TCGA-BH-A1EX-01	8.75138	Tumor	BRCA
TCGA-BH-A1EY-01	7.9846	Tumor	BRCA
TCGA-BH-A1F0-01	8.27414	Tumor	BRCA
TCGA-BH-A1F2-01	9.79071	Tumor	BRCA
TCGA-BH-A1F5-01	3.65349	Tumor	BRCA
TCGA-BH-A1F6-01	4.10713	Tumor	BRCA
TCGA-BH-A1F8-01	4.40356	Tumor	BRCA
TCGA-BH-A1FB-01	9.97745	Tumor	BRCA
TCGA-BH-A1FC-01	1.35008	Tumor	BRCA
TCGA-BH-A1FD-01	6.38297	Tumor	BRCA
TCGA-BH-A1FE-01	8.89003	Tumor	BRCA
TCGA-BH-A1FE-06	7.01874	Tumor	BRCA
TCGA-BH-A1FG-01	0.253763	Tumor	BRCA
TCGA-BH-A1FH-01	10.7114	Tumor	BRCA
TCGA-BH-A1FJ-01	2.82123	Tumor	BRCA
TCGA-BH-A1FL-01	4.86867	Tumor	BRCA
TCGA-BH-A1FM-01	6.03052	Tumor	BRCA
TCGA-BH-A1FN-01	6.9915	Tumor	BRCA
TCGA-BH-A1FR-01	0.687285	Tumor	BRCA
TCGA-BH-A1FU-01	10.3411	Tumor	BRCA
TCGA-BH-A201-01	10.9948	Tumor	BRCA
TCGA-BH-A202-01	3.91454	Tumor	BRCA
TCGA-BH-A203-01	4.52039	Tumor	BRCA
TCGA-BH-A204-01	2.40398	Tumor	BRCA
TCGA-BH-A208-01	13.1865	Tumor	BRCA
TCGA-BH-A209-01	3.42055	Tumor	BRCA
TCGA-BH-A28O-01	9.4816	Tumor	BRCA
TCGA-BH-A28Q-01	6.63071	Tumor	BRCA
TCGA-BH-A2L8-01	6.48397	Tumor	BRCA
TCGA-BH-A42T-01	4.37394	Tumor	BRCA
TCGA-BH-A42U-01	7.6106	Tumor	BRCA
TCGA-BH-A42V-01	6.31629	Tumor	BRCA
TCGA-BH-A5IZ-01	3.1369	Tumor	BRCA
TCGA-BH-A5J0-01	7.50207	Tumor	BRCA
TCGA-BH-A6R8-01	1.46724	Tumor	BRCA
TCGA-BH-A6R9-01	13.1734	Tumor	BRCA
TCGA-BH-A8FY-01	-3.74528	Tumor	BRCA
TCGA-BH-A8FZ-01	10.0112	Tumor	BRCA
TCGA-BH-A8G0-01	9.60961	Tumor	BRCA
TCGA-BH-AB28-01	5.97658	Tumor	BRCA
TCGA-C8-A12K-01	3.95473	Tumor	BRCA
TCGA-C8-A12L-01	4.63264	Tumor	BRCA
TCGA-C8-A12M-01	-0.0945138	Tumor	BRCA
TCGA-C8-A12N-01	9.14977	Tumor	BRCA
TCGA-C8-A12O-01	9.86012	Tumor	BRCA
TCGA-C8-A12P-01	6.35472	Tumor	BRCA
TCGA-C8-A12Q-01	7.50961	Tumor	BRCA
TCGA-C8-A12T-01	7.92768	Tumor	BRCA
TCGA-C8-A12U-01	-1.3272	Tumor	BRCA
TCGA-C8-A12V-01	4.70602	Tumor	BRCA
TCGA-C8-A12W-01	9.16547	Tumor	BRCA
TCGA-C8-A12X-01	1.41351	Tumor	BRCA
TCGA-C8-A12Y-01	6.25428	Tumor	BRCA
TCGA-C8-A12Z-01	3.64898	Tumor	BRCA
TCGA-C8-A130-01	4.8805	Tumor	BRCA
TCGA-C8-A131-01	7.5556	Tumor	BRCA
TCGA-C8-A132-01	10.4652	Tumor	BRCA
TCGA-C8-A133-01	-5.77432	Tumor	BRCA
TCGA-C8-A134-01	2.41103	Tumor	BRCA
TCGA-C8-A135-01	5.70765	Tumor	BRCA
TCGA-C8-A137-01	4.89151	Tumor	BRCA
TCGA-C8-A138-01	6.97321	Tumor	BRCA
TCGA-C8-A1HE-01	3.05153	Tumor	BRCA
TCGA-C8-A1HF-01	7.02907	Tumor	BRCA
TCGA-C8-A1HG-01	4.34048	Tumor	BRCA
TCGA-C8-A1HI-01	4.42799	Tumor	BRCA
TCGA-C8-A1HJ-01	2.68384	Tumor	BRCA
TCGA-C8-A1HK-01	0.0170639	Tumor	BRCA
TCGA-C8-A1HL-01	3.98152	Tumor	BRCA
TCGA-C8-A1HM-01	0.732738	Tumor	BRCA
TCGA-C8-A1HN-01	2.81445	Tumor	BRCA
TCGA-C8-A1HO-01	1.7229	Tumor	BRCA
TCGA-C8-A26V-01	2.97984	Tumor	BRCA
TCGA-C8-A26W-01	6.01272	Tumor	BRCA
TCGA-C8-A26X-01	6.62126	Tumor	BRCA
TCGA-C8-A26Y-01	0.697183	Tumor	BRCA
TCGA-C8-A26Z-01	3.59031	Tumor	BRCA
TCGA-C8-A273-01	6.20303	Tumor	BRCA
TCGA-C8-A274-01	2.35165	Tumor	BRCA
TCGA-C8-A275-01	3.19884	Tumor	BRCA
TCGA-C8-A278-01	7.48802	Tumor	BRCA
TCGA-C8-A27A-01	0.0666306	Tumor	BRCA
TCGA-C8-A27B-01	1.53115	Tumor	BRCA
TCGA-C8-A3M7-01	6.16678	Tumor	BRCA
TCGA-C8-A3M8-01	4.94785	Tumor	BRCA
TCGA-C8-A8HP-01	3.8056	Tumor	BRCA
TCGA-C8-A8HQ-01	9.52961	Tumor	BRCA
TCGA-C8-A8HR-01	10.0793	Tumor	BRCA
TCGA-D8-A13Y-01	2.10197	Tumor	BRCA
TCGA-D8-A13Z-01	7.35578	Tumor	BRCA
TCGA-D8-A140-01	4.02162	Tumor	BRCA
TCGA-D8-A141-01	12.4645	Tumor	BRCA
TCGA-D8-A142-01	9.75558	Tumor	BRCA
TCGA-D8-A143-01	2.35613	Tumor	BRCA
TCGA-D8-A145-01	8.23317	Tumor	BRCA
TCGA-D8-A146-01	10.9913	Tumor	BRCA
TCGA-D8-A147-01	6.09308	Tumor	BRCA
TCGA-D8-A1J8-01	5.37861	Tumor	BRCA
TCGA-D8-A1J9-01	6.19758	Tumor	BRCA
TCGA-D8-A1JA-01	5.89591	Tumor	BRCA
TCGA-D8-A1JB-01	6.30108	Tumor	BRCA
TCGA-D8-A1JC-01	7.09912	Tumor	BRCA
TCGA-D8-A1JD-01	8.71527	Tumor	BRCA
TCGA-D8-A1JE-01	8.19605	Tumor	BRCA
TCGA-D8-A1JF-01	5.66336	Tumor	BRCA
TCGA-D8-A1JG-01	5.98102	Tumor	BRCA
TCGA-D8-A1JH-01	9.63975	Tumor	BRCA
TCGA-D8-A1JI-01	-1.0947	Tumor	BRCA
TCGA-D8-A1JJ-01	8.92846	Tumor	BRCA
TCGA-D8-A1JK-01	7.90023	Tumor	BRCA
TCGA-D8-A1JL-01	6.85837	Tumor	BRCA
TCGA-D8-A1JM-01	-2.50931	Tumor	BRCA
TCGA-D8-A1JN-01	-3.58439	Tumor	BRCA
TCGA-D8-A1JP-01	10.0202	Tumor	BRCA
TCGA-D8-A1JS-01	-4.47561	Tumor	BRCA
TCGA-D8-A1JT-01	-1.48961	Tumor	BRCA
TCGA-D8-A1JU-01	10.3686	Tumor	BRCA
TCGA-D8-A1X5-01	7.14664	Tumor	BRCA
TCGA-D8-A1X6-01	1.22404	Tumor	BRCA
TCGA-D8-A1X7-01	5.07486	Tumor	BRCA
TCGA-D8-A1X8-01	4.84222	Tumor	BRCA
TCGA-D8-A1X9-01	7.63466	Tumor	BRCA
TCGA-D8-A1XA-01	5.16452	Tumor	BRCA
TCGA-D8-A1XB-01	10.2414	Tumor	BRCA
TCGA-D8-A1XC-01	-0.29866	Tumor	BRCA
TCGA-D8-A1XD-01	9.38119	Tumor	BRCA
TCGA-D8-A1XF-01	-1.23543	Tumor	BRCA
TCGA-D8-A1XG-01	7.73317	Tumor	BRCA
TCGA-D8-A1XJ-01	4.46309	Tumor	BRCA
TCGA-D8-A1XK-01	3.0685	Tumor	BRCA
TCGA-D8-A1XL-01	1.58392	Tumor	BRCA
TCGA-D8-A1XM-01	8.79536	Tumor	BRCA
TCGA-D8-A1XO-01	8.5689	Tumor	BRCA
TCGA-D8-A1XQ-01	6.4831	Tumor	BRCA
TCGA-D8-A1XR-01	4.96208	Tumor	BRCA
TCGA-D8-A1XS-01	8.38015	Tumor	BRCA
TCGA-D8-A1XT-01	8.63822	Tumor	BRCA
TCGA-D8-A1XU-01	6.72995	Tumor	BRCA
TCGA-D8-A1XV-01	-0.394101	Tumor	BRCA
TCGA-D8-A1XW-01	3.87492	Tumor	BRCA
TCGA-D8-A1XY-01	8.59607	Tumor	BRCA
TCGA-D8-A1XZ-01	7.23795	Tumor	BRCA
TCGA-D8-A1Y0-01	6.76233	Tumor	BRCA
TCGA-D8-A1Y1-01	10.6382	Tumor	BRCA
TCGA-D8-A1Y2-01	11.8067	Tumor	BRCA
TCGA-D8-A1Y3-01	-1.69786	Tumor	BRCA
TCGA-D8-A27E-01	1.27251	Tumor	BRCA
TCGA-D8-A27F-01	9.96173	Tumor	BRCA
TCGA-D8-A27G-01	8.21887	Tumor	BRCA
TCGA-D8-A27H-01	9.4376	Tumor	BRCA
TCGA-D8-A27I-01	9.0906	Tumor	BRCA
TCGA-D8-A27K-01	6.81382	Tumor	BRCA
TCGA-D8-A27L-01	10.8353	Tumor	BRCA
TCGA-D8-A27M-01	11.0184	Tumor	BRCA
TCGA-D8-A27N-01	8.98245	Tumor	BRCA
TCGA-D8-A27P-01	6.48297	Tumor	BRCA
TCGA-D8-A27R-01	4.88187	Tumor	BRCA
TCGA-D8-A27T-01	9.24388	Tumor	BRCA
TCGA-D8-A27V-01	6.01953	Tumor	BRCA
TCGA-D8-A27W-01	5.18053	Tumor	BRCA
TCGA-D8-A3Z5-01	3.47461	Tumor	BRCA
TCGA-D8-A3Z6-01	6.32184	Tumor	BRCA
TCGA-D8-A4Z1-01	8.04428	Tumor	BRCA
TCGA-D8-A73U-01	8.81174	Tumor	BRCA
TCGA-D8-A73W-01	7.85152	Tumor	BRCA
TCGA-D8-A73X-01	7.95417	Tumor	BRCA
TCGA-E2-A105-01	1.71078	Tumor	BRCA
TCGA-E2-A106-01	1.89838	Tumor	BRCA
TCGA-E2-A107-01	-0.737274	Tumor	BRCA
TCGA-E2-A108-01	10.8074	Tumor	BRCA
TCGA-E2-A109-01	5.75008	Tumor	BRCA
TCGA-E2-A10A-01	5.8261	Tumor	BRCA
TCGA-E2-A10B-01	7.35613	Tumor	BRCA
TCGA-E2-A10C-01	4.00851	Tumor	BRCA
TCGA-E2-A10E-01	5.654	Tumor	BRCA
TCGA-E2-A10F-01	11.1325	Tumor	BRCA
TCGA-E2-A14N-01	0.234439	Tumor	BRCA
TCGA-E2-A14O-01	1.48707	Tumor	BRCA
TCGA-E2-A14P-01	2.03003	Tumor	BRCA
TCGA-E2-A14Q-01	5.71813	Tumor	BRCA
TCGA-E2-A14R-01	0.440042	Tumor	BRCA
TCGA-E2-A14T-01	2.73976	Tumor	BRCA
TCGA-E2-A14U-01	3.246	Tumor	BRCA
TCGA-E2-A14V-01	4.14947	Tumor	BRCA
TCGA-E2-A14W-01	2.45036	Tumor	BRCA
TCGA-E2-A14X-01	2.17065	Tumor	BRCA
TCGA-E2-A14Y-01	0.924765	Tumor	BRCA
TCGA-E2-A14Z-01	5.90995	Tumor	BRCA
TCGA-E2-A150-01	5.0522	Tumor	BRCA
TCGA-E2-A152-01	8.91804	Tumor	BRCA
TCGA-E2-A153-01	12.545	Tumor	BRCA
TCGA-E2-A154-01	7.00347	Tumor	BRCA
TCGA-E2-A155-01	1.05075	Tumor	BRCA
TCGA-E2-A156-01	0.184623	Tumor	BRCA
TCGA-E2-A158-01	-1.36881	Tumor	BRCA
TCGA-E2-A159-01	5.34986	Tumor	BRCA
TCGA-E2-A15A-01	6.1047	Tumor	BRCA
TCGA-E2-A15A-06	4.74349	Tumor	BRCA
TCGA-E2-A15C-01	8.76573	Tumor	BRCA
TCGA-E2-A15D-01	7.40288	Tumor	BRCA
TCGA-E2-A15E-01	6.75366	Tumor	BRCA
TCGA-E2-A15E-06	0.249464	Tumor	BRCA
TCGA-E2-A15F-01	4.97446	Tumor	BRCA
TCGA-E2-A15G-01	2.53617	Tumor	BRCA
TCGA-E2-A15H-01	7.24272	Tumor	BRCA
TCGA-E2-A15I-01	5.51529	Tumor	BRCA
TCGA-E2-A15J-01	1.51775	Tumor	BRCA
TCGA-E2-A15K-01	5.13047	Tumor	BRCA
TCGA-E2-A15K-06	-3.04867	Tumor	BRCA
TCGA-E2-A15L-01	8.19314	Tumor	BRCA
TCGA-E2-A15M-01	8.38993	Tumor	BRCA
TCGA-E2-A15O-01	2.61575	Tumor	BRCA
TCGA-E2-A15P-01	5.59118	Tumor	BRCA
TCGA-E2-A15R-01	1.91919	Tumor	BRCA
TCGA-E2-A15S-01	-1.29088	Tumor	BRCA
TCGA-E2-A15T-01	1.08014	Tumor	BRCA
TCGA-E2-A1AZ-01	6.37	Tumor	BRCA
TCGA-E2-A1B0-01	6.78315	Tumor	BRCA
TCGA-E2-A1B1-01	9.21633	Tumor	BRCA
TCGA-E2-A1B4-01	4.74392	Tumor	BRCA
TCGA-E2-A1B5-01	3.71932	Tumor	BRCA
TCGA-E2-A1B6-01	1.22794	Tumor	BRCA
TCGA-E2-A1BC-01	8.19016	Tumor	BRCA
TCGA-E2-A1BD-01	4.76856	Tumor	BRCA
TCGA-E2-A1IE-01	1.81606	Tumor	BRCA
TCGA-E2-A1IF-01	8.28352	Tumor	BRCA
TCGA-E2-A1IG-01	9.5341	Tumor	BRCA
TCGA-E2-A1IH-01	10.521	Tumor	BRCA
TCGA-E2-A1II-01	-0.149551	Tumor	BRCA
TCGA-E2-A1IJ-01	12.792	Tumor	BRCA
TCGA-E2-A1IK-01	0.414702	Tumor	BRCA
TCGA-E2-A1IL-01	7.56843	Tumor	BRCA
TCGA-E2-A1IN-01	9.64677	Tumor	BRCA
TCGA-E2-A1IO-01	10.985	Tumor	BRCA
TCGA-E2-A1IU-01	3.69883	Tumor	BRCA
TCGA-E2-A1L6-01	6.19306	Tumor	BRCA
TCGA-E2-A1L7-01	5.54158	Tumor	BRCA
TCGA-E2-A1L8-01	6.59079	Tumor	BRCA
TCGA-E2-A1L9-01	9.91846	Tumor	BRCA
TCGA-E2-A1LA-01	6.4902	Tumor	BRCA
TCGA-E2-A1LB-01	4.28812	Tumor	BRCA
TCGA-E2-A1LE-01	9.02237	Tumor	BRCA
TCGA-E2-A1LG-01	1.04622	Tumor	BRCA
TCGA-E2-A1LH-01	5.39854	Tumor	BRCA
TCGA-E2-A1LI-01	0.974123	Tumor	BRCA
TCGA-E2-A1LK-01	0.360286	Tumor	BRCA
TCGA-E2-A1LL-01	4.66312	Tumor	BRCA
TCGA-E2-A1LS-01	-0.447399	Tumor	BRCA
TCGA-E2-A2P5-01	4.79811	Tumor	BRCA
TCGA-E2-A2P6-01	1.33225	Tumor	BRCA
TCGA-E2-A3DX-01	10.671	Tumor	BRCA
TCGA-E2-A56Z-01	1.92011	Tumor	BRCA
TCGA-E2-A570-01	9.31854	Tumor	BRCA
TCGA-E2-A572-01	-2.56011	Tumor	BRCA
TCGA-E2-A573-01	3.57433	Tumor	BRCA
TCGA-E2-A574-01	0.728077	Tumor	BRCA
TCGA-E2-A576-01	0.868654	Tumor	BRCA
TCGA-E2-A9RU-01	3.84414	Tumor	BRCA
TCGA-E9-A1N3-01	-0.0370317	Tumor	BRCA
TCGA-E9-A1N4-01	5.88029	Tumor	BRCA
TCGA-E9-A1N5-01	9.27734	Tumor	BRCA
TCGA-E9-A1N6-01	8.59756	Tumor	BRCA
TCGA-E9-A1N8-01	2.19127	Tumor	BRCA
TCGA-E9-A1N9-01	5.45496	Tumor	BRCA
TCGA-E9-A1NA-01	7.86061	Tumor	BRCA
TCGA-E9-A1NC-01	8.19628	Tumor	BRCA
TCGA-E9-A1ND-01	5.17578	Tumor	BRCA
TCGA-E9-A1NE-01	7.57322	Tumor	BRCA
TCGA-E9-A1NF-01	12.1914	Tumor	BRCA
TCGA-E9-A1NG-01	14.3702	Tumor	BRCA
TCGA-E9-A1NH-01	9.6168	Tumor	BRCA
TCGA-E9-A1NI-01	6.46905	Tumor	BRCA
TCGA-E9-A1QZ-01	5.75905	Tumor	BRCA
TCGA-E9-A1R0-01	7.01573	Tumor	BRCA
TCGA-E9-A1R2-01	5.39912	Tumor	BRCA
TCGA-E9-A1R3-01	8.88593	Tumor	BRCA
TCGA-E9-A1R4-01	5.83316	Tumor	BRCA
TCGA-E9-A1R5-01	7.28904	Tumor	BRCA
TCGA-E9-A1R6-01	5.56233	Tumor	BRCA
TCGA-E9-A1R7-01	1.59125	Tumor	BRCA
TCGA-E9-A1RA-01	5.92765	Tumor	BRCA
TCGA-E9-A1RB-01	4.15497	Tumor	BRCA
TCGA-E9-A1RC-01	5.07781	Tumor	BRCA
TCGA-E9-A1RD-01	3.71362	Tumor	BRCA
TCGA-E9-A1RE-01	3.73109	Tumor	BRCA
TCGA-E9-A1RF-01	7.24742	Tumor	BRCA
TCGA-E9-A1RG-01	4.12433	Tumor	BRCA
TCGA-E9-A1RH-01	6.09182	Tumor	BRCA
TCGA-E9-A1RI-01	10.5021	Tumor	BRCA
TCGA-E9-A226-01	9.42495	Tumor	BRCA
TCGA-E9-A227-01	5.22841	Tumor	BRCA
TCGA-E9-A228-01	1.00037	Tumor	BRCA
TCGA-E9-A229-01	10.9714	Tumor	BRCA
TCGA-E9-A22A-01	12.3958	Tumor	BRCA
TCGA-E9-A22B-01	6.78275	Tumor	BRCA
TCGA-E9-A22D-01	3.40367	Tumor	BRCA
TCGA-E9-A22E-01	13.4518	Tumor	BRCA
TCGA-E9-A22G-01	-1.02958	Tumor	BRCA
TCGA-E9-A22H-01	0.291446	Tumor	BRCA
TCGA-E9-A243-01	7.92391	Tumor	BRCA
TCGA-E9-A244-01	4.94219	Tumor	BRCA
TCGA-E9-A245-01	2.96681	Tumor	BRCA
TCGA-E9-A247-01	4.59187	Tumor	BRCA
TCGA-E9-A248-01	2.7934	Tumor	BRCA
TCGA-E9-A249-01	2.89548	Tumor	BRCA
TCGA-E9-A24A-01	6.77129	Tumor	BRCA
TCGA-E9-A295-01	6.19096	Tumor	BRCA
TCGA-E9-A2JS-01	5.28745	Tumor	BRCA
TCGA-E9-A2JT-01	4.51369	Tumor	BRCA
TCGA-E9-A3HO-01	0.734635	Tumor	BRCA
TCGA-E9-A3Q9-01	1.18684	Tumor	BRCA
TCGA-E9-A3QA-01	4.84827	Tumor	BRCA
TCGA-E9-A3X8-01	7.9883	Tumor	BRCA
TCGA-E9-A54X-01	-4.44684	Tumor	BRCA
TCGA-E9-A54Y-01	-5.24011	Tumor	BRCA
TCGA-E9-A5FK-01	3.90851	Tumor	BRCA
TCGA-E9-A5FL-01	4.33208	Tumor	BRCA
TCGA-E9-A5UO-01	-3.03861	Tumor	BRCA
TCGA-E9-A5UP-01	-5.31555	Tumor	BRCA
TCGA-E9-A6HE-01	6.57072	Tumor	BRCA
TCGA-EW-A1IW-01	7.29087	Tumor	BRCA
TCGA-EW-A1IX-01	11.2368	Tumor	BRCA
TCGA-EW-A1IY-01	7.47916	Tumor	BRCA
TCGA-EW-A1IZ-01	2.88814	Tumor	BRCA
TCGA-EW-A1J1-01	1.23778	Tumor	BRCA
TCGA-EW-A1J2-01	10.2679	Tumor	BRCA
TCGA-EW-A1J3-01	3.66302	Tumor	BRCA
TCGA-EW-A1J5-01	4.81512	Tumor	BRCA
TCGA-EW-A1J6-01	-1.73619	Tumor	BRCA
TCGA-EW-A1OV-01	6.1564	Tumor	BRCA
TCGA-EW-A1OW-01	9.90429	Tumor	BRCA
TCGA-EW-A1OX-01	-3.48275	Tumor	BRCA
TCGA-EW-A1OY-01	2.5015	Tumor	BRCA
TCGA-EW-A1OZ-01	5.88169	Tumor	BRCA
TCGA-EW-A1P0-01	2.57636	Tumor	BRCA
TCGA-EW-A1P1-01	11.2653	Tumor	BRCA
TCGA-EW-A1P3-01	5.34569	Tumor	BRCA
TCGA-EW-A1P4-01	6.08965	Tumor	BRCA
TCGA-EW-A1P5-01	4.5936	Tumor	BRCA
TCGA-EW-A1P6-01	7.3036	Tumor	BRCA
TCGA-EW-A1P7-01	10.5134	Tumor	BRCA
TCGA-EW-A1P8-01	3.99326	Tumor	BRCA
TCGA-EW-A1PA-01	5.19366	Tumor	BRCA
TCGA-EW-A1PB-01	0.18745	Tumor	BRCA
TCGA-EW-A1PC-01	2.51003	Tumor	BRCA
TCGA-EW-A1PD-01	7.55541	Tumor	BRCA
TCGA-EW-A1PE-01	6.89194	Tumor	BRCA
TCGA-EW-A1PF-01	9.40755	Tumor	BRCA
TCGA-EW-A1PG-01	10.6429	Tumor	BRCA
TCGA-EW-A1PH-01	1.96449	Tumor	BRCA
TCGA-EW-A2FR-01	12.1029	Tumor	BRCA
TCGA-EW-A2FS-01	3.84021	Tumor	BRCA
TCGA-EW-A2FV-01	4.79511	Tumor	BRCA
TCGA-EW-A2FW-01	2.77293	Tumor	BRCA
TCGA-EW-A3E8-01	6.69247	Tumor	BRCA
TCGA-EW-A3U0-01	8.27313	Tumor	BRCA
TCGA-EW-A423-01	-0.816356	Tumor	BRCA
TCGA-EW-A424-01	6.79337	Tumor	BRCA
TCGA-EW-A6S9-01	8.37304	Tumor	BRCA
TCGA-EW-A6SA-01	-1.10428	Tumor	BRCA
TCGA-EW-A6SB-01	-2.84471	Tumor	BRCA
TCGA-EW-A6SC-01	9.71686	Tumor	BRCA
TCGA-EW-A6SD-01	5.85907	Tumor	BRCA
TCGA-GI-A2C8-01	8.53177	Tumor	BRCA
TCGA-GI-A2C9-01	6.75413	Tumor	BRCA
TCGA-GM-A2D9-01	5.57773	Tumor	BRCA
TCGA-GM-A2DA-01	8.23109	Tumor	BRCA
TCGA-GM-A2DB-01	1.31347	Tumor	BRCA
TCGA-GM-A2DC-01	1.43554	Tumor	BRCA
TCGA-GM-A2DD-01	6.32221	Tumor	BRCA
TCGA-GM-A2DF-01	5.25957	Tumor	BRCA
TCGA-GM-A2DH-01	3.56937	Tumor	BRCA
TCGA-GM-A2DI-01	9.02702	Tumor	BRCA
TCGA-GM-A2DK-01	5.97862	Tumor	BRCA
TCGA-GM-A2DL-01	9.00941	Tumor	BRCA
TCGA-GM-A2DM-01	1.11492	Tumor	BRCA
TCGA-GM-A2DN-01	7.15734	Tumor	BRCA
TCGA-GM-A2DO-01	1.46538	Tumor	BRCA
TCGA-GM-A3NW-01	2.13825	Tumor	BRCA
TCGA-GM-A3NY-01	5.28928	Tumor	BRCA
TCGA-GM-A3XG-01	4.16114	Tumor	BRCA
TCGA-GM-A3XL-01	-1.053	Tumor	BRCA
TCGA-GM-A3XN-01	9.31459	Tumor	BRCA
TCGA-GM-A4E0-01	6.2549	Tumor	BRCA
TCGA-GM-A5PV-01	-0.00885289	Tumor	BRCA
TCGA-GM-A5PX-01	7.70587	Tumor	BRCA
TCGA-HN-A2NL-01	-0.416404	Tumor	BRCA
TCGA-HN-A2OB-01	10.1086	Tumor	BRCA
TCGA-JL-A3YW-01	11.5544	Tumor	BRCA
TCGA-JL-A3YX-01	4.20444	Tumor	BRCA
TCGA-LD-A66U-01	5.92378	Tumor	BRCA
TCGA-LD-A74U-01	8.13743	Tumor	BRCA
TCGA-LD-A7W6-01	5.43537	Tumor	BRCA
TCGA-LD-A9QF-01	7.15916	Tumor	BRCA
TCGA-LL-A440-01	10.2498	Tumor	BRCA
TCGA-LL-A441-01	6.00038	Tumor	BRCA
TCGA-LL-A442-01	-3.08995	Tumor	BRCA
TCGA-LL-A50Y-01	2.30872	Tumor	BRCA
TCGA-LL-A5YL-01	4.01918	Tumor	BRCA
TCGA-LL-A5YM-01	1.36033	Tumor	BRCA
TCGA-LL-A5YN-01	2.47085	Tumor	BRCA
TCGA-LL-A5YO-01	4.34507	Tumor	BRCA
TCGA-LL-A5YP-01	12.171	Tumor	BRCA
TCGA-LL-A6FP-01	-4.79021	Tumor	BRCA
TCGA-LL-A6FQ-01	0.655897	Tumor	BRCA
TCGA-LL-A6FR-01	7.14995	Tumor	BRCA
TCGA-LL-A73Y-01	10.5446	Tumor	BRCA
TCGA-LL-A73Z-01	6.37538	Tumor	BRCA
TCGA-LL-A740-01	7.66591	Tumor	BRCA
TCGA-LL-A7SZ-01	2.37412	Tumor	BRCA
TCGA-LL-A7T0-01	4.30382	Tumor	BRCA
TCGA-LL-A8F5-01	4.70611	Tumor	BRCA
TCGA-LL-A9Q3-01	2.90125	Tumor	BRCA
TCGA-LQ-A4E4-01	3.31016	Tumor	BRCA
TCGA-MS-A51U-01	9.27564	Tumor	BRCA
TCGA-OK-A5Q2-01	7.16665	Tumor	BRCA
TCGA-OL-A5D6-01	7.25007	Tumor	BRCA
TCGA-OL-A5D7-01	-0.132921	Tumor	BRCA
TCGA-OL-A5D8-01	3.14742	Tumor	BRCA
TCGA-OL-A5DA-01	3.98405	Tumor	BRCA
TCGA-OL-A5RU-01	5.97594	Tumor	BRCA
TCGA-OL-A5RV-01	6.89098	Tumor	BRCA
TCGA-OL-A5RW-01	3.06073	Tumor	BRCA
TCGA-OL-A5RX-01	7.09956	Tumor	BRCA
TCGA-OL-A5RY-01	9.46377	Tumor	BRCA
TCGA-OL-A5RZ-01	-0.994941	Tumor	BRCA
TCGA-OL-A5S0-01	7.67648	Tumor	BRCA
TCGA-OL-A66H-01	2.93981	Tumor	BRCA
TCGA-OL-A66I-01	6.53687	Tumor	BRCA
TCGA-OL-A66J-01	6.43134	Tumor	BRCA
TCGA-OL-A66K-01	7.38982	Tumor	BRCA
TCGA-OL-A66L-01	6.15591	Tumor	BRCA
TCGA-OL-A66N-01	4.41814	Tumor	BRCA
TCGA-OL-A66O-01	1.61358	Tumor	BRCA
TCGA-OL-A66P-01	3.57417	Tumor	BRCA
TCGA-OL-A6VO-01	-0.36435	Tumor	BRCA
TCGA-OL-A6VQ-01	9.80604	Tumor	BRCA
TCGA-OL-A6VR-01	0.151434	Tumor	BRCA
TCGA-OL-A97C-01	6.38156	Tumor	BRCA
TCGA-PE-A5DC-01	3.13641	Tumor	BRCA
TCGA-PE-A5DD-01	6.59766	Tumor	BRCA
TCGA-PE-A5DE-01	4.9177	Tumor	BRCA
TCGA-PL-A8LV-01	3.46789	Tumor	BRCA
TCGA-PL-A8LX-01	-0.639647	Tumor	BRCA
TCGA-PL-A8LY-01	1.43434	Tumor	BRCA
TCGA-PL-A8LZ-01	7.23061	Tumor	BRCA
TCGA-S3-A6ZF-01	4.59896	Tumor	BRCA
TCGA-S3-A6ZG-01	4.50843	Tumor	BRCA
TCGA-S3-A6ZH-01	0.131466	Tumor	BRCA
TCGA-S3-AA0Z-01	5.09783	Tumor	BRCA
TCGA-S3-AA10-01	4.44877	Tumor	BRCA
TCGA-S3-AA11-01	3.97019	Tumor	BRCA
TCGA-S3-AA12-01	-0.179183	Tumor	BRCA
TCGA-S3-AA14-01	7.65237	Tumor	BRCA
TCGA-S3-AA15-01	12.179	Tumor	BRCA
TCGA-S3-AA17-01	3.21863	Tumor	BRCA
TCGA-UL-AAZ6-01	-0.560378	Tumor	BRCA
TCGA-UU-A93S-01	-3.28341	Tumor	BRCA
TCGA-V7-A7HQ-01	4.11903	Tumor	BRCA
TCGA-W8-A86G-01	6.45822	Tumor	BRCA
TCGA-WT-AB41-01	1.57435	Tumor	BRCA
TCGA-WT-AB44-01	6.89505	Tumor	BRCA
TCGA-XX-A899-01	9.6483	Tumor	BRCA
TCGA-XX-A89A-01	11.6103	Tumor	BRCA
TCGA-Z7-A8R5-01	6.27537	Tumor	BRCA
TCGA-Z7-A8R6-01	3.38796	Tumor	BRCA
TCGA-2W-A8YY-01	-2.6984	Tumor	CESC
TCGA-4J-AA1J-01	1.52086	Tumor	CESC
TCGA-BI-A0VR-01	1.0198	Tumor	CESC
TCGA-BI-A0VS-01	3.99229	Tumor	CESC
TCGA-BI-A20A-01	-1.28883	Tumor	CESC
TCGA-C5-A0TN-01	0.334934	Tumor	CESC
TCGA-C5-A1BE-01	-1.94449	Tumor	CESC
TCGA-C5-A1BF-01	4.63224	Tumor	CESC
TCGA-C5-A1BI-01	0.513698	Tumor	CESC
TCGA-C5-A1BJ-01	1.18391	Tumor	CESC
TCGA-C5-A1BK-01	-3.5983	Tumor	CESC
TCGA-C5-A1BL-01	-4.06463	Tumor	CESC
TCGA-C5-A1BM-01	-2.58427	Tumor	CESC
TCGA-C5-A1BN-01	-1.14413	Tumor	CESC
TCGA-C5-A1BQ-01	-3.33361	Tumor	CESC
TCGA-C5-A1M5-01	-0.887935	Tumor	CESC
TCGA-C5-A1M6-01	0.554475	Tumor	CESC
TCGA-C5-A1M7-01	-1.53849	Tumor	CESC
TCGA-C5-A1M8-01	-2.32507	Tumor	CESC
TCGA-C5-A1M9-01	-2.20672	Tumor	CESC
TCGA-C5-A1ME-01	-3.95093	Tumor	CESC
TCGA-C5-A1MF-01	-2.69538	Tumor	CESC
TCGA-C5-A1MH-01	-0.901811	Tumor	CESC
TCGA-C5-A1MI-01	0.37291	Tumor	CESC
TCGA-C5-A1MJ-01	2.78187	Tumor	CESC
TCGA-C5-A1MK-01	2.95697	Tumor	CESC
TCGA-C5-A1ML-01	-1.23733	Tumor	CESC
TCGA-C5-A1MN-01	0.88384	Tumor	CESC
TCGA-C5-A1MP-01	5.04589	Tumor	CESC
TCGA-C5-A1MQ-01	1.15534	Tumor	CESC
TCGA-C5-A2LS-01	-6.35975	Tumor	CESC
TCGA-C5-A2LT-01	3.41671	Tumor	CESC
TCGA-C5-A2LV-01	-1.27043	Tumor	CESC
TCGA-C5-A2LX-01	-0.668076	Tumor	CESC
TCGA-C5-A2LY-01	-2.81364	Tumor	CESC
TCGA-C5-A2LZ-01	-4.41191	Tumor	CESC
TCGA-C5-A2M1-01	-5.48623	Tumor	CESC
TCGA-C5-A2M2-01	-5.81447	Tumor	CESC
TCGA-C5-A3HD-01	-2.7892	Tumor	CESC
TCGA-C5-A3HE-01	-3.36844	Tumor	CESC
TCGA-C5-A3HF-01	-0.423636	Tumor	CESC
TCGA-C5-A3HL-01	-1.60859	Tumor	CESC
TCGA-C5-A7CG-01	-2.29344	Tumor	CESC
TCGA-C5-A7CH-01	0.474015	Tumor	CESC
TCGA-C5-A7CJ-01	3.83585	Tumor	CESC
TCGA-C5-A7CK-01	3.45686	Tumor	CESC
TCGA-C5-A7CL-01	0.271984	Tumor	CESC
TCGA-C5-A7CM-01	0.801665	Tumor	CESC
TCGA-C5-A7CO-01	-4.13787	Tumor	CESC
TCGA-C5-A7UC-01	1.04359	Tumor	CESC
TCGA-C5-A7UE-01	-4.62787	Tumor	CESC
TCGA-C5-A7UH-01	-1.86603	Tumor	CESC
TCGA-C5-A7UI-01	-3.21347	Tumor	CESC
TCGA-C5-A7X3-01	2.84677	Tumor	CESC
TCGA-C5-A7X5-01	-0.802985	Tumor	CESC
TCGA-C5-A7X8-01	3.50698	Tumor	CESC
TCGA-C5-A7XC-01	3.42552	Tumor	CESC
TCGA-C5-A8XH-01	-0.883411	Tumor	CESC
TCGA-C5-A8XI-01	0.380984	Tumor	CESC
TCGA-C5-A8XJ-01	3.26994	Tumor	CESC
TCGA-C5-A8XK-01	-2.04188	Tumor	CESC
TCGA-C5-A8YQ-01	-2.90386	Tumor	CESC
TCGA-C5-A8YR-01	-1.48399	Tumor	CESC
TCGA-C5-A8YT-01	0.413641	Tumor	CESC
TCGA-C5-A8ZZ-01	5.67433	Tumor	CESC
TCGA-C5-A901-01	0.0435901	Tumor	CESC
TCGA-C5-A902-01	-4.76438	Tumor	CESC
TCGA-C5-A905-01	-5.58217	Tumor	CESC
TCGA-C5-A907-01	-0.512631	Tumor	CESC
TCGA-DG-A2KH-01	-6.55314	Tumor	CESC
TCGA-DG-A2KJ-01	-6.71657	Tumor	CESC
TCGA-DG-A2KK-01	-0.87917	Tumor	CESC
TCGA-DG-A2KL-01	7.31197	Tumor	CESC
TCGA-DG-A2KM-01	1.80705	Tumor	CESC
TCGA-DR-A0ZL-01	-4.86655	Tumor	CESC
TCGA-DR-A0ZM-01	-4.1593	Tumor	CESC
TCGA-DS-A0VK-01	0.864211	Tumor	CESC
TCGA-DS-A0VL-01	-2.3428	Tumor	CESC
TCGA-DS-A0VM-01	1.80388	Tumor	CESC
TCGA-DS-A0VN-01	2.21568	Tumor	CESC
TCGA-DS-A1O9-01	3.03255	Tumor	CESC
TCGA-DS-A1OA-01	1.21302	Tumor	CESC
TCGA-DS-A1OB-01	-4.22506	Tumor	CESC
TCGA-DS-A1OC-01	-2.53157	Tumor	CESC
TCGA-DS-A1OD-01	0.64159	Tumor	CESC
TCGA-DS-A3LQ-01	-1.36026	Tumor	CESC
TCGA-DS-A5RQ-01	-1.55161	Tumor	CESC
TCGA-DS-A7WF-01	0.606379	Tumor	CESC
TCGA-DS-A7WH-01	6.20496	Tumor	CESC
TCGA-DS-A7WI-01	-5.00543	Tumor	CESC
TCGA-EA-A1QS-01	11.8331	Tumor	CESC
TCGA-EA-A1QT-01	-3.72536	Tumor	CESC
TCGA-EA-A3HQ-01	-0.834745	Tumor	CESC
TCGA-EA-A3HR-01	-2.10495	Tumor	CESC
TCGA-EA-A3HS-01	-0.755897	Tumor	CESC
TCGA-EA-A3HT-01	4.93617	Tumor	CESC
TCGA-EA-A3HU-01	-2.92745	Tumor	CESC
TCGA-EA-A3QD-01	0.708318	Tumor	CESC
TCGA-EA-A3QE-01	0.243244	Tumor	CESC
TCGA-EA-A3Y4-01	0.357412	Tumor	CESC
TCGA-EA-A410-01	-0.225582	Tumor	CESC
TCGA-EA-A411-01	6.32307	Tumor	CESC
TCGA-EA-A439-01	5.27324	Tumor	CESC
TCGA-EA-A43B-01	-0.195459	Tumor	CESC
TCGA-EA-A44S-01	-1.76467	Tumor	CESC
TCGA-EA-A4BA-01	-0.61599	Tumor	CESC
TCGA-EA-A50E-01	4.69833	Tumor	CESC
TCGA-EA-A556-01	3.04807	Tumor	CESC
TCGA-EA-A5FO-01	-5.63064	Tumor	CESC
TCGA-EA-A5O9-01	-6.0506	Tumor	CESC
TCGA-EA-A5ZD-01	-0.780762	Tumor	CESC
TCGA-EA-A5ZE-01	1.5661	Tumor	CESC
TCGA-EA-A5ZF-01	1.99352	Tumor	CESC
TCGA-EA-A6QX-01	-1.90539	Tumor	CESC
TCGA-EA-A78R-01	-0.174351	Tumor	CESC
TCGA-EA-A97N-01	2.5344	Tumor	CESC
TCGA-EK-A2GZ-01	-1.07439	Tumor	CESC
TCGA-EK-A2H0-01	-5.67604	Tumor	CESC
TCGA-EK-A2H1-01	2.65662	Tumor	CESC
TCGA-EK-A2IP-01	-1.73587	Tumor	CESC
TCGA-EK-A2IR-01	-5.09696	Tumor	CESC
TCGA-EK-A2PG-01	-6.78411	Tumor	CESC
TCGA-EK-A2PI-01	0.0340269	Tumor	CESC
TCGA-EK-A2PK-01	-2.35572	Tumor	CESC
TCGA-EK-A2PL-01	-3.49742	Tumor	CESC
TCGA-EK-A2PM-01	-4.12499	Tumor	CESC
TCGA-EK-A2R7-01	-1.97691	Tumor	CESC
TCGA-EK-A2R8-01	1.1272	Tumor	CESC
TCGA-EK-A2R9-01	3.36763	Tumor	CESC
TCGA-EK-A2RA-01	-4.22394	Tumor	CESC
TCGA-EK-A2RB-01	-4.22519	Tumor	CESC
TCGA-EK-A2RC-01	0.676929	Tumor	CESC
TCGA-EK-A2RE-01	-0.271017	Tumor	CESC
TCGA-EK-A2RJ-01	-1.52878	Tumor	CESC
TCGA-EK-A2RK-01	-5.946	Tumor	CESC
TCGA-EK-A2RL-01	-2.96848	Tumor	CESC
TCGA-EK-A2RM-01	3.17052	Tumor	CESC
TCGA-EK-A2RN-01	-5.72697	Tumor	CESC
TCGA-EK-A2RO-01	2.80468	Tumor	CESC
TCGA-EK-A3GJ-01	-4.2381	Tumor	CESC
TCGA-EK-A3GK-01	-4.80166	Tumor	CESC
TCGA-EK-A3GM-01	-5.71794	Tumor	CESC
TCGA-EK-A3GN-01	-3.34538	Tumor	CESC
TCGA-EX-A1H5-01	-3.55115	Tumor	CESC
TCGA-EX-A1H6-01	-1.71774	Tumor	CESC
TCGA-EX-A3L1-01	3.64802	Tumor	CESC
TCGA-EX-A449-01	-7.21061	Tumor	CESC
TCGA-EX-A69L-01	-0.688988	Tumor	CESC
TCGA-EX-A69M-01	-4.58931	Tumor	CESC
TCGA-EX-A8YF-01	-1.51295	Tumor	CESC
TCGA-FU-A23K-01	-2.82863	Tumor	CESC
TCGA-FU-A23L-01	-1.8076	Tumor	CESC
TCGA-FU-A2QG-01	-3.08928	Tumor	CESC
TCGA-FU-A3EO-01	-4.89619	Tumor	CESC
TCGA-FU-A3HY-01	-1.56572	Tumor	CESC
TCGA-FU-A3HZ-01	-4.27464	Tumor	CESC
TCGA-FU-A3NI-01	-0.0580919	Tumor	CESC
TCGA-FU-A3TQ-01	-1.53148	Tumor	CESC
TCGA-FU-A3TX-01	-0.812263	Tumor	CESC
TCGA-FU-A3WB-01	-0.563847	Tumor	CESC
TCGA-FU-A3YQ-01	1.84932	Tumor	CESC
TCGA-FU-A40J-01	-0.782134	Tumor	CESC
TCGA-FU-A57G-01	3.95996	Tumor	CESC
TCGA-FU-A5XV-01	-0.584627	Tumor	CESC
TCGA-FU-A770-01	-3.09532	Tumor	CESC
TCGA-GH-A9DA-01	1.50771	Tumor	CESC
TCGA-HG-A2PA-01	1.97592	Tumor	CESC
TCGA-HM-A3JJ-01	4.4171	Tumor	CESC
TCGA-HM-A3JK-01	7.23884	Tumor	CESC
TCGA-HM-A4S6-01	-0.348162	Tumor	CESC
TCGA-HM-A6W2-01	-3.80306	Tumor	CESC
TCGA-HM-A6W2-06	-4.93034	Tumor	CESC
TCGA-IR-A3L7-01	-1.81419	Tumor	CESC
TCGA-IR-A3LA-01	-3.55786	Tumor	CESC
TCGA-IR-A3LB-01	4.98393	Tumor	CESC
TCGA-IR-A3LC-01	-3.05495	Tumor	CESC
TCGA-IR-A3LF-01	-2.05933	Tumor	CESC
TCGA-IR-A3LH-01	5.86164	Tumor	CESC
TCGA-IR-A3LI-01	-7.314	Tumor	CESC
TCGA-IR-A3LK-01	-5.1856	Tumor	CESC
TCGA-IR-A3LL-01	-4.23839	Tumor	CESC
TCGA-JW-A5VG-01	-0.810888	Tumor	CESC
TCGA-JW-A5VH-01	-2.17375	Tumor	CESC
TCGA-JW-A5VI-01	1.87912	Tumor	CESC
TCGA-JW-A5VJ-01	-3.1378	Tumor	CESC
TCGA-JW-A5VK-01	-6.48703	Tumor	CESC
TCGA-JW-A5VL-01	-3.25014	Tumor	CESC
TCGA-JW-A69B-01	-2.99891	Tumor	CESC
TCGA-JW-A852-01	-6.19839	Tumor	CESC
TCGA-JW-AAVH-01	-5.19745	Tumor	CESC
TCGA-JX-A3PZ-01	2.06808	Tumor	CESC
TCGA-JX-A3Q0-01	-4.88981	Tumor	CESC
TCGA-JX-A3Q8-01	-5.96584	Tumor	CESC
TCGA-JX-A5QV-01	-4.17834	Tumor	CESC
TCGA-LP-A4AU-01	-1.55584	Tumor	CESC
TCGA-LP-A4AV-01	-0.335493	Tumor	CESC
TCGA-LP-A4AW-01	4.65297	Tumor	CESC
TCGA-LP-A4AX-01	3.00299	Tumor	CESC
TCGA-LP-A5U2-01	-7.16211	Tumor	CESC
TCGA-LP-A5U3-01	-5.94968	Tumor	CESC
TCGA-LP-A7HU-01	-1.98381	Tumor	CESC
TCGA-MA-AA3W-01	-0.713551	Tumor	CESC
TCGA-MA-AA3X-01	-1.91127	Tumor	CESC
TCGA-MA-AA3Y-01	1.32423	Tumor	CESC
TCGA-MA-AA3Z-01	-4.73387	Tumor	CESC
TCGA-MA-AA41-01	-3.04211	Tumor	CESC
TCGA-MA-AA42-01	-2.85263	Tumor	CESC
TCGA-MA-AA43-01	8.21474	Tumor	CESC
TCGA-MU-A51Y-01	0.250988	Tumor	CESC
TCGA-MU-A5YI-01	4.70575	Tumor	CESC
TCGA-MU-A8JM-01	0.946821	Tumor	CESC
TCGA-MY-A5BD-01	-5.01287	Tumor	CESC
TCGA-MY-A5BE-01	-1.94149	Tumor	CESC
TCGA-MY-A5BF-01	-4.9267	Tumor	CESC
TCGA-MY-A913-01	1.70551	Tumor	CESC
TCGA-PN-A8MA-01	-1.57627	Tumor	CESC
TCGA-Q1-A5R1-01	-4.64881	Tumor	CESC
TCGA-Q1-A5R2-01	-2.1431	Tumor	CESC
TCGA-Q1-A5R3-01	-3.39071	Tumor	CESC
TCGA-Q1-A6DT-01	-0.0493298	Tumor	CESC
TCGA-Q1-A6DV-01	-3.13791	Tumor	CESC
TCGA-Q1-A6DW-01	-1.90331	Tumor	CESC
TCGA-Q1-A73O-01	-0.334364	Tumor	CESC
TCGA-Q1-A73P-01	-3.80446	Tumor	CESC
TCGA-Q1-A73Q-01	-2.24427	Tumor	CESC
TCGA-Q1-A73R-01	0.532851	Tumor	CESC
TCGA-Q1-A73S-01	-3.51982	Tumor	CESC
TCGA-R2-A69V-01	0.514501	Tumor	CESC
TCGA-RA-A741-01	-1.49942	Tumor	CESC
TCGA-UC-A7PD-01	-0.775215	Tumor	CESC
TCGA-UC-A7PF-01	0.20682	Tumor	CESC
TCGA-UC-A7PG-01	-0.823274	Tumor	CESC
TCGA-UC-A7PG-06	-2.59328	Tumor	CESC
TCGA-UC-A7PI-01	-3.90739	Tumor	CESC
TCGA-VS-A8EB-01	-0.997139	Tumor	CESC
TCGA-VS-A8EC-01	-4.45053	Tumor	CESC
TCGA-VS-A8EG-01	-4.56281	Tumor	CESC
TCGA-VS-A8EH-01	-3.44885	Tumor	CESC
TCGA-VS-A8EI-01	0.815771	Tumor	CESC
TCGA-VS-A8EJ-01	-3.92389	Tumor	CESC
TCGA-VS-A8EK-01	-2.98393	Tumor	CESC
TCGA-VS-A8EL-01	0.946178	Tumor	CESC
TCGA-VS-A8Q8-01	-2.63517	Tumor	CESC
TCGA-VS-A8Q9-01	-3.54651	Tumor	CESC
TCGA-VS-A8QA-01	-5.96388	Tumor	CESC
TCGA-VS-A8QC-01	1.19435	Tumor	CESC
TCGA-VS-A8QF-01	-1.44466	Tumor	CESC
TCGA-VS-A8QH-01	-6.15822	Tumor	CESC
TCGA-VS-A8QM-01	3.00061	Tumor	CESC
TCGA-VS-A94W-01	-0.795309	Tumor	CESC
TCGA-VS-A94X-01	-2.50009	Tumor	CESC
TCGA-VS-A94Y-01	2.71688	Tumor	CESC
TCGA-VS-A94Z-01	-1.60979	Tumor	CESC
TCGA-VS-A950-01	2.13908	Tumor	CESC
TCGA-VS-A952-01	-5.28603	Tumor	CESC
TCGA-VS-A953-01	-3.48036	Tumor	CESC
TCGA-VS-A954-01	-0.0651572	Tumor	CESC
TCGA-VS-A957-01	-6.07388	Tumor	CESC
TCGA-VS-A958-01	-3.77415	Tumor	CESC
TCGA-VS-A959-01	-0.4449	Tumor	CESC
TCGA-VS-A9U5-01	-3.08961	Tumor	CESC
TCGA-VS-A9U6-01	2.86377	Tumor	CESC
TCGA-VS-A9U7-01	-2.70149	Tumor	CESC
TCGA-VS-A9UB-01	0.215078	Tumor	CESC
TCGA-VS-A9UC-01	0.145402	Tumor	CESC
TCGA-VS-A9UD-01	-5.92316	Tumor	CESC
TCGA-VS-A9UH-01	1.72207	Tumor	CESC
TCGA-VS-A9UI-01	-5.72695	Tumor	CESC
TCGA-VS-A9UJ-01	-1.82721	Tumor	CESC
TCGA-VS-A9UL-01	-0.204059	Tumor	CESC
TCGA-VS-A9UM-01	0.72349	Tumor	CESC
TCGA-VS-A9UO-01	-6.51059	Tumor	CESC
TCGA-VS-A9UP-01	0.139261	Tumor	CESC
TCGA-VS-A9UQ-01	1.06439	Tumor	CESC
TCGA-VS-A9UR-01	-1.29788	Tumor	CESC
TCGA-VS-A9UT-01	0.497412	Tumor	CESC
TCGA-VS-A9UU-01	-3.76561	Tumor	CESC
TCGA-VS-A9UV-01	-4.26105	Tumor	CESC
TCGA-VS-A9UY-01	-3.61746	Tumor	CESC
TCGA-VS-A9UZ-01	-3.61029	Tumor	CESC
TCGA-VS-A9V0-01	-3.85781	Tumor	CESC
TCGA-VS-A9V1-01	-3.91612	Tumor	CESC
TCGA-VS-A9V2-01	-2.37846	Tumor	CESC
TCGA-VS-A9V3-01	-1.20627	Tumor	CESC
TCGA-VS-A9V4-01	-5.92398	Tumor	CESC
TCGA-VS-A9V5-01	-3.03428	Tumor	CESC
TCGA-VS-AA62-01	1.85282	Tumor	CESC
TCGA-WL-A834-01	-0.205792	Tumor	CESC
TCGA-XS-A8TJ-01	-2.44647	Tumor	CESC
TCGA-ZJ-A8QO-01	3.4642	Tumor	CESC
TCGA-ZJ-A8QQ-01	-4.79638	Tumor	CESC
TCGA-ZJ-A8QR-01	-2.69979	Tumor	CESC
TCGA-ZJ-AAX4-01	-2.34563	Tumor	CESC
TCGA-ZJ-AAX8-01	5.35615	Tumor	CESC
TCGA-ZJ-AAXA-01	-2.94802	Tumor	CESC
TCGA-ZJ-AAXB-01	-0.799134	Tumor	CESC
TCGA-ZJ-AAXD-01	2.64992	Tumor	CESC
TCGA-ZJ-AAXF-01	1.68551	Tumor	CESC
TCGA-ZJ-AAXI-01	-5.12355	Tumor	CESC
TCGA-ZJ-AAXJ-01	-5.29964	Tumor	CESC
TCGA-ZJ-AAXN-01	1.27554	Tumor	CESC
TCGA-ZJ-AAXT-01	-0.447443	Tumor	CESC
TCGA-ZJ-AAXU-01	-3.3651	Tumor	CESC
TCGA-ZJ-AB0H-01	0.769787	Tumor	CESC
TCGA-ZJ-AB0I-01	-2.37165	Tumor	CESC
TCGA-ZX-AA5X-01	4.98617	Tumor	CESC
TCGA-3X-AAV9-01	7.76494	Tumor	CHOL
TCGA-3X-AAVA-01	-2.01351	Tumor	CHOL
TCGA-3X-AAVB-01	6.08858	Tumor	CHOL
TCGA-3X-AAVC-01	-1.96755	Tumor	CHOL
TCGA-3X-AAVE-01	-0.744566	Tumor	CHOL
TCGA-4G-AAZO-01	-6.61148	Tumor	CHOL
TCGA-4G-AAZT-01	-4.19363	Tumor	CHOL
TCGA-W5-AA2G-01	-2.43395	Tumor	CHOL
TCGA-W5-AA2H-01	-2.55198	Tumor	CHOL
TCGA-W5-AA2I-01	-8.82422	Tumor	CHOL
TCGA-W5-AA2O-01	-6.82745	Tumor	CHOL
TCGA-W5-AA2Q-01	0.000708721	Tumor	CHOL
TCGA-W5-AA2R-01	-0.542021	Tumor	CHOL
TCGA-W5-AA2T-01	-2.80733	Tumor	CHOL
TCGA-W5-AA2U-01	-1.27874	Tumor	CHOL
TCGA-W5-AA2W-01	-2.82964	Tumor	CHOL
TCGA-W5-AA2X-01	-3.19791	Tumor	CHOL
TCGA-W5-AA2Z-01	4.37178	Tumor	CHOL
TCGA-W5-AA30-01	0.567961	Tumor	CHOL
TCGA-W5-AA31-01	0.146798	Tumor	CHOL
TCGA-W5-AA33-01	1.95197	Tumor	CHOL
TCGA-W5-AA34-01	-3.69167	Tumor	CHOL
TCGA-W5-AA36-01	-4.9366	Tumor	CHOL
TCGA-W5-AA38-01	-5.54774	Tumor	CHOL
TCGA-W5-AA39-01	-7.79336	Tumor	CHOL
TCGA-W6-AA0S-01	0.997752	Tumor	CHOL
TCGA-WD-A7RX-01	-2.52244	Tumor	CHOL
TCGA-YR-A95A-01	-4.26619	Tumor	CHOL
TCGA-ZD-A8I3-01	-0.359553	Tumor	CHOL
TCGA-ZH-A8Y1-01	3.73661	Tumor	CHOL
TCGA-ZH-A8Y2-01	-2.38662	Tumor	CHOL
TCGA-ZH-A8Y4-01	-2.45445	Tumor	CHOL
TCGA-ZH-A8Y5-01	-0.21115	Tumor	CHOL
TCGA-ZH-A8Y6-01	-4.36683	Tumor	CHOL
TCGA-ZH-A8Y8-01	3.17535	Tumor	CHOL
TCGA-ZU-A8S4-01	1.62692	Tumor	CHOL
TCGA-3L-AA1B-01	0.196896	Tumor	COAD
TCGA-4N-A93T-01	-7.27695	Tumor	COAD
TCGA-4T-AA8H-01	-6.38567	Tumor	COAD
TCGA-5M-AAT4-01	-5.47869	Tumor	COAD
TCGA-5M-AAT5-01	-5.13085	Tumor	COAD
TCGA-5M-AAT6-01	5.36603	Tumor	COAD
TCGA-5M-AATA-01	-2.55799	Tumor	COAD
TCGA-5M-AATE-01	-3.13604	Tumor	COAD
TCGA-A6-2671-01	1.48275	Tumor	COAD
TCGA-A6-2672-01	3.28518	Tumor	COAD
TCGA-A6-2674-01	8.37801	Tumor	COAD
TCGA-A6-2675-01	3.44223	Tumor	COAD
TCGA-A6-2676-01	-1.79637	Tumor	COAD
TCGA-A6-2677-01	-1.76284	Tumor	COAD
TCGA-A6-2678-01	-1.59876	Tumor	COAD
TCGA-A6-2679-01	-4.26328	Tumor	COAD
TCGA-A6-2680-01	-0.928568	Tumor	COAD
TCGA-A6-2681-01	1.03555	Tumor	COAD
TCGA-A6-2682-01	1.63974	Tumor	COAD
TCGA-A6-2683-01	-6.57612	Tumor	COAD
TCGA-A6-2684-01	4.13866	Tumor	COAD
TCGA-A6-2685-01	3.79288	Tumor	COAD
TCGA-A6-2686-01	-0.57219	Tumor	COAD
TCGA-A6-3807-01	0.660501	Tumor	COAD
TCGA-A6-3808-01	4.42003	Tumor	COAD
TCGA-A6-3809-01	-0.745333	Tumor	COAD
TCGA-A6-3810-01	4.13329	Tumor	COAD
TCGA-A6-4105-01	1.54667	Tumor	COAD
TCGA-A6-4107-01	-1.21683	Tumor	COAD
TCGA-A6-5656-01	1.62284	Tumor	COAD
TCGA-A6-5657-01	4.01109	Tumor	COAD
TCGA-A6-5659-01	-2.61458	Tumor	COAD
TCGA-A6-5660-01	-0.191562	Tumor	COAD
TCGA-A6-5661-01	-0.847116	Tumor	COAD
TCGA-A6-5662-01	-2.4511	Tumor	COAD
TCGA-A6-5664-01	4.55657	Tumor	COAD
TCGA-A6-5665-01	-0.88582	Tumor	COAD
TCGA-A6-5666-01	-6.27145	Tumor	COAD
TCGA-A6-5667-01	-0.783949	Tumor	COAD
TCGA-A6-6137-01	-2.36463	Tumor	COAD
TCGA-A6-6138-01	1.17798	Tumor	COAD
TCGA-A6-6140-01	-5.08427	Tumor	COAD
TCGA-A6-6141-01	-0.826246	Tumor	COAD
TCGA-A6-6142-01	6.0739	Tumor	COAD
TCGA-A6-6648-01	-3.76631	Tumor	COAD
TCGA-A6-6649-01	2.12847	Tumor	COAD
TCGA-A6-6650-01	-2.67289	Tumor	COAD
TCGA-A6-6651-01	8.1027	Tumor	COAD
TCGA-A6-6652-01	-4.42025	Tumor	COAD
TCGA-A6-6653-01	-1.80294	Tumor	COAD
TCGA-A6-6654-01	7.81641	Tumor	COAD
TCGA-A6-6780-01	-1.76771	Tumor	COAD
TCGA-A6-6781-01	11.078	Tumor	COAD
TCGA-A6-6782-01	2.69921	Tumor	COAD
TCGA-A6-A565-01	2.72053	Tumor	COAD
TCGA-A6-A566-01	10.6454	Tumor	COAD
TCGA-A6-A567-01	-0.921344	Tumor	COAD
TCGA-A6-A56B-01	0.82975	Tumor	COAD
TCGA-A6-A5ZU-01	1.82176	Tumor	COAD
TCGA-AA-3488-01	-6.59889	Tumor	COAD
TCGA-AA-3489-01	10.1887	Tumor	COAD
TCGA-AA-3492-01	-2.92969	Tumor	COAD
TCGA-AA-3494-01	-3.82202	Tumor	COAD
TCGA-AA-3495-01	-3.97304	Tumor	COAD
TCGA-AA-3496-01	2.73064	Tumor	COAD
TCGA-AA-3502-01	-7.13918	Tumor	COAD
TCGA-AA-3506-01	-1.66772	Tumor	COAD
TCGA-AA-3509-01	-3.21966	Tumor	COAD
TCGA-AA-3510-01	-3.25034	Tumor	COAD
TCGA-AA-3511-01	0.930856	Tumor	COAD
TCGA-AA-3514-01	-1.05633	Tumor	COAD
[truncated: 8,279 more rows]

## Sheet: Table S7
Table S7: univariate Cox regression analysis investigating the overall survival of SNHGscore in pan-cancer
cancer	HR	HR.95L	HR.95H	pvalue
ACC	1.11578	1.00001	1.24496	0.0499791
BLCA	1.0394	1.01047	1.06916	0.00729271
BRCA	0.999062	0.953834	1.04643	0.968327
CESC	1.04236	0.974084	1.11543	0.23002
CHOL	0.977257	0.857595	1.11362	0.72994
COAD	1.0298	0.981093	1.08093	0.23489
DLBC	0.926052	0.695192	1.23358	0.599503
ESCA	0.970457	0.913621	1.03083	0.33011
GBM	1.10942	1.05915	1.16207	1.13716e-05
HNSC	1.01091	0.978319	1.04459	0.516293
KICH	1.24929	1.01572	1.53658	0.0350594
KIRC	1.05703	1.00883	1.10753	0.0198416
KIRP	1.25694	1.14178	1.38372	3.09681e-06
LAML	1.15879	1.01496	1.323	0.0292847
LGG	1.28951	1.19531	1.39114	5.05281e-11
LIHC	1.01918	0.957726	1.08458	0.549315
LUAD	1.00077	0.96399	1.03896	0.967703
LUSC	1.02802	0.995614	1.06148	0.0908429
MESO	1.1211	1.05019	1.19681	0.000606457
OV	1.02452	0.99218	1.05792	0.1388
PAAD	1.04883	1.002	1.09785	0.0407801
PCPG	0.931003	0.710821	1.21939	0.603567
PRAD	0.899044	0.73086	1.10593	0.313876
READ	1.03072	0.933405	1.13819	0.549826
SARC	0.965398	0.911532	1.02245	0.229309
SKCM	0.969346	0.935675	1.00423	0.0843352
STAD	1.04911	1.00784	1.09208	0.0192164
TGCT	1.30961	0.973676	1.76146	0.0744938
THCA	1.14854	1.00012	1.31899	0.0497995
THYM	1.00751	0.819643	1.23844	0.943353
UCEC	1.0629	0.982063	1.1504	0.130657
UCS	0.991727	0.886606	1.10931	0.884467
UVM	1.55698	1.19394	2.0304	0.00108083
univariate Cox regression analysis investigating the disease-free survival of SNHGscore in pan-cancer
cancer	HR	HR.95L	HR.95H	pvalue
ACC	1.12685	0.967617	1.31229	0.124427
BLCA	0.971742	0.904442	1.04405	0.433761
BRCA	1.01915	0.958623	1.08351	0.543628
CESC	1.11889	1.01492	1.2335	0.0239714
CHOL	1.02345	0.851834	1.22964	0.804517
COAD	0.988873	0.887021	1.10242	0.840104
DLBC	0.992467	0.588075	1.67494	0.977407
ESCA	1.07517	0.972601	1.18856	0.156523
HNSC	1.0717	0.969747	1.18438	0.174565
KICH	1.35708	0.723182	2.54661	0.341719
KIRC	1.06202	0.9228	1.22224	0.401305
KIRP	1.21218	1.06014	1.38602	0.00489278
LGG	0.909171	0.57663	1.43349	0.681893
LIHC	0.970906	0.91041	1.03542	0.36839
LUAD	1.01487	0.961896	1.07076	0.589453
LUSC	1.00981	0.952116	1.07099	0.74506
MESO	1.11085	0.8676	1.42231	0.404459
OV	1.0213	0.973673	1.07126	0.387002
PAAD	1.1574	1.03391	1.29564	0.0111107
PCPG	0.742556	0.453712	1.21529	0.23632
PRAD	0.970371	0.84393	1.11576	0.672845
READ	1.07637	0.836842	1.38445	0.566621
SARC	0.985852	0.917849	1.05889	0.695997
STAD	1.06139	0.982769	1.14631	0.129181
TGCT	0.980577	0.869191	1.10624	0.749868
THCA	1.0606	0.948656	1.18574	0.301247
UCEC	0.884118	0.78239	0.999073	0.0482868
UCS	0.949064	0.75749	1.18909	0.6495
univariate Cox regression analysis investigating the disease-specific survivall of SNHGscore in pan-cancer
cancer	HR	HR.95L	HR.95H	pvalue
ACC	1.0979	0.972561	1.2394	0.131011
BLCA	1.03953	1.00443	1.07586	0.0269622
BRCA	1.03195	0.969818	1.09806	0.320896
CESC	1.03036	0.952973	1.11403	0.452803
CHOL	0.98655	0.859204	1.13277	0.847722
COAD	1.05241	0.994234	1.114	0.0782952
DLBC	0.854386	0.559785	1.30403	0.465709
ESCA	1.004	0.937522	1.07519	0.909106
GBM	1.12063	1.06735	1.17657	4.59711e-06
HNSC	1.01332	0.9716	1.05682	0.537414
KICH	1.29071	1.04351	1.59646	0.0186423
KIRC	1.09728	1.03452	1.16385	0.0020054
KIRP	1.30823	1.17367	1.4582	1.22287e-06
LGG	1.29777	1.19939	1.40422	9.16355e-11
LIHC	1.00385	0.92403	1.09056	0.927579
LUAD	0.985622	0.939132	1.03441	0.556876
LUSC	1.01464	0.963586	1.0684	0.581087
MESO	1.10291	1.02048	1.192	0.0134512
OV	1.02828	0.992977	1.06485	0.117678
PAAD	1.06102	1.00725	1.11765	0.0255949
PCPG	0.926328	0.682281	1.25767	0.623777
PRAD	0.79078	0.562595	1.11151	0.176589
READ	0.942709	0.806544	1.10186	0.458546
SARC	0.955971	0.89745	1.01831	0.162392
SKCM	0.970548	0.933751	1.0088	0.129553
STAD	1.04852	0.995809	1.10403	0.0718018
TGCT	1.23697	0.889137	1.72087	0.206795
THCA	1.08082	0.872294	1.3392	0.477291
THYM	1.01144	0.756581	1.35214	0.938807
UCEC	1.10957	1.0121	1.21643	0.0266681
UCS	0.975489	0.864054	1.10129	0.688434
UVM	1.54956	1.17585	2.04205	0.00186858
univariate Cox regression analysis investigating the progression-free survival of SNHGscore in pan-cancer
cancer	HR	HR.95L	HR.95H	pvalue
ACC	1.05587	0.952122	1.17093	0.302898
BLCA	1.0249	0.995894	1.05475	0.093133
BRCA	1.0258	0.978623	1.07526	0.288925
CESC	1.05793	0.989309	1.13131	0.0997997
CHOL	0.908075	0.794759	1.03755	0.156201
COAD	1.04	0.996937	1.08492	0.0690952
DLBC	0.861803	0.656625	1.13109	0.283699
ESCA	0.990541	0.939457	1.0444	0.724987
GBM	1.13357	1.07979	1.19003	4.29136e-07
HNSC	0.997602	0.963531	1.03288	0.892282
KICH	1.21417	1.03192	1.4286	0.0193548
KIRC	1.09278	1.04134	1.14675	0.000309764
KIRP	1.15234	1.05257	1.26157	0.00214874
LGG	1.22842	1.14894	1.3134	1.66052e-09
LIHC	0.995881	0.942342	1.05246	0.883615
LUAD	1.00871	0.97375	1.04493	0.629796
LUSC	1.01431	0.975745	1.0544	0.472504
MESO	1.05973	0.984269	1.14097	0.123745
OV	1.015	0.985495	1.04539	0.322576
PAAD	1.05212	1.00625	1.10008	0.0254847
PCPG	1.02578	0.869269	1.21048	0.763129
PRAD	1.01937	0.942842	1.10212	0.629897
READ	1.00863	0.923185	1.10199	0.849084
SARC	0.993661	0.946032	1.04369	0.799706
SKCM	0.988225	0.958767	1.01859	0.442981
STAD	1.03976	0.995711	1.08575	0.0775077
TGCT	1.01799	0.90773	1.14164	0.760528
THCA	1.02245	0.944413	1.10694	0.583582
THYM	1.0325	0.898798	1.18608	0.651292
UCEC	1.01882	0.950368	1.09221	0.59927
UCS	0.960168	0.864782	1.06608	0.446417
UVM	1.45815	1.13598	1.87168	0.00306788

## Sheet: Table S8
Table S8: Information of the qPCR primer sequences and RNA interfering sequences
qPCR primers	Sequence (5′→3′)	company
Homo-SNHG18 (F)	CCTAATGCTAAACATTGGTACA	BioSune Biotechnology, Shanghai, China
Homo-SNHG18 (R)	GCAACACAGCATCACCTGTAC
Homo-β-actin (F)	CATGTACGTTGCTATCCAGGC
Homo-β-actin (R)	CTCCTTAATGTCACGCACGAT
RNA interfering	Target sequence (5′→3′)	company
SNHG18 siRNA#1	CTTTCTGGAAAGAACATCACC	BioSune Biotechnology, Shanghai, China
SNHG18 siRNA#2	ACTGAAGAAATGGAAAGATCA
Negative control was provided by BioSune Biotechnology
